# Supplementary material for: Analysis of miRNAs in milk of four livestock species
Source: BMC Genomics. 2024 Sep 14;25:859. doi: 10.1186/s12864-024-10783-4 (PMC11401297; doi:10.1186/s12864-024-10783-4)
Supplement: Supplementary file 1 — Supplementary Material 1. [file 12864_2024_10783_MOESM1_ESM.xlsx]

## Sheet: Sheet 1
	Additional file 1: miRNAs characterized in milk samples of B. bubalis, C. hircus, E. asinus, and O. aries.
Target	Species	miRBase ID	Reads
miR-11987	Bubalus bubalis	MI0038211	12993
miR-148a	Bubalus bubalis	MI0004737	5649
let-7b	Bubalus bubalis	MI0005453	5365
miR-141	Bubalus bubalis	MI0009742	4488
miR-200a	Bubalus bubalis	MI0005037	3394
miR-30a-5p	Bubalus bubalis	MI0005054	3165
miR-29c	Bubalus bubalis	MI0005044	2192
miR-21-5p	Bubalus bubalis	MI0004742	1364
miR-26b	Bubalus bubalis	MI0004745	1150
miR-29a	Bubalus bubalis	MI0004733	1068
miR-1246	Bubalus bubalis	MI0021112	705
miR-186	Bubalus bubalis	MI0005033	700
miR-223	Bubalus bubalis	MI0009782	587
miR-200b	Bubalus bubalis	MI0005055	536
miR-16a	Bubalus bubalis	MI0009753	516
miR-375	Bubalus bubalis	MI0009817	493
miR-16b	Bubalus bubalis	MI0004739	478
let-7g	Bubalus bubalis	MI0005051	409
miR-200c	Bubalus bubalis	MI0005038	392
miR-30e-5p	Bubalus bubalis	MI0005018	344
miR-22-3p	Bubalus bubalis	MI0005041	328
miR-191	Bubalus bubalis	MI0005034	320
miR-30b-5p	Bubalus bubalis	MI0004761	270
miR-12034	Bubalus bubalis	MI0038453	268
miR-25	Bubalus bubalis	MI0005067	264
miR-27b	Bubalus bubalis	MI0004760	260
miR-30d	Bubalus bubalis	MI0004747	243
miR-23a	Bubalus bubalis	MI0005042	228
miR-27a-3p	Bubalus bubalis	MI0004746	219
miR-20a	Bubalus bubalis	MI0004741	207
miR-142-5p	Bubalus bubalis	MI0005011	191
miR-30f	Bubalus bubalis	MI0009795	168
miR-423-5p	Bubalus bubalis	MI0005046	164
miR-339b	Bubalus bubalis	MI0011513	160
miR-24-3p	Bubalus bubalis	MI0005053	151
miR-339a	Bubalus bubalis	MI0009806	147
let-7c	Bubalus bubalis	MI0005454	136
miR-2284x	Bubalus bubalis	MI0014499	125
let-7i	Bubalus bubalis	MI0005065	123
miR-93	Bubalus bubalis	MI0005050	119
miR-429	Bubalus bubalis	MI0009829	113
miR-30c	Bubalus bubalis	MI0005064	113
miR-11980	Bubalus bubalis	MI0038192	110
miR-146b	Bubalus bubalis	MI0009745	101
miR-15a	Bubalus bubalis	MI0005458	97
miR-374a	Bubalus bubalis	MI0005466	96
miR-660	Bubalus bubalis	MI0005468	89
miR-151-3p	Bubalus bubalis	MI0004738	88
miR-148b	Bubalus bubalis	MI0005030	88
miR-342	Bubalus bubalis	MI0005059	79
miR-125a	Bubalus bubalis	MI0004752	58
miR-152	Bubalus bubalis	MI0009748	57
miR-34a	Bubalus bubalis	MI0005464	53
miR-532	Bubalus bubalis	MI0005061	53
miR-143	Bubalus bubalis	MI0009743	50
let-7e	Bubalus bubalis	MI0005455	48
miR-499	Bubalus bubalis	MI0004750	44
miR-11972	Bubalus bubalis	MI0038164	43
miR-361	Bubalus bubalis	MI0005045	36
miR-99a-5p	Bubalus bubalis	MI0004751	35
miR-345-3p	Bubalus bubalis	MI0005019	33
let-7a-3p	Bubalus bubalis	MI0005452	30
miR-885	Bubalus bubalis	MI0009904	30
miR-140	Bubalus bubalis	MI0005010	29
let-7f	Bubalus bubalis	MI0004734	28
miR-19a	Bubalus bubalis	MI0005460	26
miR-15b	Bubalus bubalis	MI0005012	25
miR-185	Bubalus bubalis	MI0009758	25
miR-151-5p	Bubalus bubalis	MI0004738	19
miR-2285t	Bubalus bubalis	MI0022348	18
miR-494	Bubalus bubalis	MI0009848	17
miR-107	Bubalus bubalis	MI0005006	16
miR-3613a	Bubalus bubalis	MI0021118	15
miR-423-3p	Bubalus bubalis	MI0005046	14
miR-192	Bubalus bubalis	MI0005035	14
miR-345-5p	Bubalus bubalis	MI0005019	14
miR-382	Bubalus bubalis	MI0009822	14
miR-146a	Bubalus bubalis	MI0009746	13
miR-381	Bubalus bubalis	MI0009821	12
miR-221	Bubalus bubalis	MI0004743	11
miR-411a	Bubalus bubalis	MI0009826	11
miR-2419-5p	Bubalus bubalis	MI0011467	11
miR-378	Bubalus bubalis	MI0013052	10
miR-148a-3p	Capra hircus	MI0030636	18791
miR-223-3p	Capra hircus	MI0030698	15184
miR-16a-5p	Capra hircus	MI0030646	14910
miR-200a	Capra hircus	MI0030679	9156
miR-141	Capra hircus	MI0030628	9094
let-7a-5p	Capra hircus	MI0030579	8788
let-7b-5p	Capra hircus	MI0030580	8282
miR-21-5p	Capra hircus	MI0030691	5868
miR-30a-5p	Capra hircus	MI0030731	5863
miR-26b-5p	Capra hircus	MI0030721	5422
let-7f-5p	Capra hircus	MI0030584	4345
miR-29a-3p	Capra hircus	MI0030726	4319
miR-26a-5p	Capra hircus	MI0030720	2821
miR-186-5p	Capra hircus	MI0030657	2429
let-7i-5p	Capra hircus	MI0030586	2337
let-7g-5p	Capra hircus	MI0030585	2059
miR-101-3p	Capra hircus	MI0030589	1898
miR-16b-5p	Capra hircus	MI0030647	1894
miR-27a-3p	Capra hircus	MI0030722	1849
miR-200b	Capra hircus	MI0030680	1799
miR-103-3p	Capra hircus	MI0030590	1775
miR-25-3p	Capra hircus	MI0030719	1770
miR-191-5p	Capra hircus	MI0030664	1449
miR-19b-3p	Capra hircus	MI0030678	1358
miR-30e-5p	Capra hircus	MI0030735	1340
miR-23a	Capra hircus	MI0030711	1284
miR-200c	Capra hircus	MI0030681	1139
miR-27b-3p	Capra hircus	MI0030723	1118
miR-146b-5p	Capra hircus	MI0030634	959
miR-93-5p	Capra hircus	MI0030841	959
miR-29b-3p	Capra hircus	MI0030727	949
miR-30b-5p	Capra hircus	MI0030732	919
miR-148b-3p	Capra hircus	MI0030637	824
miR-423-5p	Capra hircus	MI0030788	785
let-7c-5p	Capra hircus	MI0030581	712
miR-223-5p	Capra hircus	MI0030698	710
miR-30c-5p	Capra hircus	MI0030733	618
miR-151-3p	Capra hircus	MI0030639	572
miR-24-3p	Capra hircus	MI0030713	547
miR-107-3p	Capra hircus	MI0030595	479
miR-140-3p	Capra hircus	MI0030627	436
miR-320-3p	Capra hircus	MI0030737	432
miR-224-5p	Capra hircus	MI0030699	417
miR-378-3p	Capra hircus	MI0030773	405
miR-15a-5p	Capra hircus	MI0030644	399
miR-143-3p	Capra hircus	MI0030629	395
miR-30f-5p	Capra hircus	MI0030736	395
miR-342-3p	Capra hircus	MI0030752	360
miR-125b-5p	Capra hircus	MI0030606	340
miR-429	Capra hircus	MI0030791	326
miR-30a-3p	Capra hircus	MI0030731	321
miR-155-5p	Capra hircus	MI0030643	293
miR-3431-5p	Capra hircus	MI0030753	279
miR-20a-5p	Capra hircus	MI0030686	278
miR-221-3p	Capra hircus	MI0030696	235
miR-335-5p	Capra hircus	MI0030747	235
miR-19a	Capra hircus	MI0030677	195
miR-532-5p	Capra hircus	MI0030818	187
miR-15b-5p	Capra hircus	MI0030645	180
miR-374a-5p	Capra hircus	MI0030765	180
miR-660	Capra hircus	MI0030828	179
miR-340-5p	Capra hircus	MI0030751	166
let-7d-5p	Capra hircus	MI0030582	163
miR-192-5p	Capra hircus	MI0030665	157
miR-135a	Capra hircus	MI0030622	157
miR-23b-3p	Capra hircus	MI0030712	155
miR-2284a	Capra hircus	MI0030701	145
miR-190a-5p	Capra hircus	MI0030662	140
miR-128-3p	Capra hircus	MI0030610	137
let-7a-3p	Capra hircus	MI0030579	127
miR-28-3p	Capra hircus	MI0030724	125
miR-361-5p	Capra hircus	MI0030760	123
miR-98-5p	Capra hircus	MI0030844	119
miR-194	Capra hircus	MI0030668	114
miR-34a	Capra hircus	MI0030757	113
miR-7-5p	Capra hircus	MI0030831	99
miR-30e-3p	Capra hircus	MI0030735	89
let-7e-5p	Capra hircus	MI0030583	88
miR-99a-5p	Capra hircus	MI0030845	87
miR-22-3p	Capra hircus	MI0030700	78
miR-151-5p	Capra hircus	MI0030639	73
miR-345-3p	Capra hircus	MI0030755	70
miR-125a-5p	Capra hircus	MI0030605	68
miR-409-3p	Capra hircus	MI0030782	67
miR-411a-5p	Capra hircus	MI0030784	63
miR-376c-3p	Capra hircus	MI0030769	62
miR-345-5p	Capra hircus	MI0030755	57
miR-146a	Capra hircus	MI0030633	54
miR-301a-3p	Capra hircus	MI0030729	54
miR-423-3p	Capra hircus	MI0030788	49
miR-379-5p	Capra hircus	MI0030774	45
miR-494	Capra hircus	MI0030808	44
miR-369-3p	Capra hircus	MI0030764	43
miR-3431-3p	Capra hircus	MI0030753	40
miR-127-3p	Capra hircus	MI0030608	40
miR-382-5p	Capra hircus	MI0030777	38
miR-27a-5p	Capra hircus	MI0030722	36
miR-136-3p	Capra hircus	MI0030624	35
let-7d-3p	Capra hircus	MI0030582	34
miR-708-5p	Capra hircus	MI0030832	32
miR-374a-3p	Capra hircus	MI0030765	32
miR-671-5p	Capra hircus	MI0030830	31
miR-326-3p	Capra hircus	MI0030741	30
miR-3959-5p	Capra hircus	MI0030781	29
miR-499-5p	Capra hircus	MI0030812	29
let-7b-3p	Capra hircus	MI0030580	22
miR-381	Capra hircus	MI0030776	21
miR-1839	Capra hircus	MI0030655	20
miR-17-5p	Capra hircus	MI0030648	19
miR-378-5p	Capra hircus	MI0030773	19
miR-150	Capra hircus	MI0030638	18
miR-7-3p	Capra hircus	MI0030831	18
miR-493-3p	Capra hircus	MI0030807	18
miR-106b-3p	Capra hircus	MI0030594	17
miR-22-5p	Capra hircus	MI0030700	15
miR-374b-5p	Capra hircus	MI0030766	15
miR-3432-5p	Capra hircus	MI0030754	15
miR-376b-3p	Capra hircus	MI0030768	14
miR-21-3p	Capra hircus	MI0030691	14
miR-365-3p	Capra hircus	MI0030763	14
miR-487b-3p	Capra hircus	MI0030804	13
miR-3958-3p	Capra hircus	MI0030780	12
miR-421-3p	Capra hircus	MI0030787	12
miR-15b-3p	Capra hircus	MI0030645	12
miR-106b-5p	Capra hircus	MI0030594	12
miR-655	Capra hircus	MI0030826	11
miR-500-3p	Capra hircus	MI0030813	11
miR-99b-5p	Capra hircus	MI0030846	11
miR-140-5p	Capra hircus	MI0030627	11
miR-182	Capra hircus	MI0030653	10
miR-323a-3p	Capra hircus	MI0030738	10
miR-500-5p	Capra hircus	MI0030813	10
miR-200a	Equus asinus	MI0012665	73154
miR-148a	Equus asinus	MI0012689	62856
miR-21	Equus asinus	MI0012776	60841
miR-141	Equus asinus	MI0012723	41770
let-7c	Equus asinus	MI0012925	32883
miR-29a	Equus asinus	MI0012694	19339
miR-200c	Equus asinus	MI0012727	17034
miR-22	Equus asinus	MI0012778	16553
miR-200b	Equus asinus	MI0012666	13346
miR-30e	Equus asinus	MI0012672	10659
let-7g	Equus asinus	MI0012820	10640
miR-30d	Equus asinus	MI0012758	9149
let-7f	Equus asinus	MI0012860	8399
miR-191a	Equus asinus	MI0012825	6564
miR-374a	Equus asinus	MI0012959	5090
miR-148b-3p	Equus asinus	MI0012724	4417
miR-101	Equus asinus	MI0012703	4006
miR-20a	Equus asinus	MI0012835	3940
miR-429	Equus asinus	MI0012675	3583
miR-186	Equus asinus	MI0012708	3314
miR-423-5p	Equus asinus	MI0012784	3147
miR-30b	Equus asinus	MI0012757	3109
miR-223	Equus asinus	MI0012953	3070
miR-23a	Equus asinus	MI0012737	2857
miR-99a	Equus asinus	MI0012929	2321
miR-155	Equus asinus	MI0012927	2070
miR-340-5p	Equus asinus	MI0012811	1964
let-7d	Equus asinus	MI0012859	1951
miR-93	Equus asinus	MI0012804	1892
miR-378	Equus asinus	MI0012812	1869
miR-25	Equus asinus	MI0012801	1792
miR-34a	Equus asinus	MI0012673	1792
miR-15a	Equus asinus	MI0012829	1670
miR-27a	Equus asinus	MI0012739	1625
miR-27b	Equus asinus	MI0012865	1592
miR-143	Equus asinus	MI0012807	1479
miR-1839	Equus asinus	MI0012649	1135
miR-122	Equus asinus	MI0012747	1095
miR-885-5p	Equus asinus	MI0012828	1052
miR-590-3p	Equus asinus	MI0012803	808
miR-671-5p	Equus asinus	MI0012701	763
miR-28-3p	Equus asinus	MI0012840	748
miR-32	Equus asinus	MI0012924	598
miR-204b	Equus asinus	MI0012862	572
miR-182	Equus asinus	MI0012691	565
miR-423-3p	Equus asinus	MI0012784	557
miR-96	Equus asinus	MI0012702	554
miR-19a	Equus asinus	MI0012833	458
miR-142-5p	Equus asinus	MI0012771	418
miR-183	Equus asinus	MI0012692	418
miR-361-5p	Equus asinus	MI0012956	393
miR-2483	Equus asinus	MI0028333	304
miR-885-3p	Equus asinus	MI0012828	266
miR-33b	Equus asinus	MI0012782	261
miR-142-3p	Equus asinus	MI0012771	231
miR-146b-5p	Equus asinus	MI0012648	221
miR-590-5p	Equus asinus	MI0012803	213
miR-140-3p	Equus asinus	MI0012682	198
miR-23b	Equus asinus	MI0012863	189
miR-205	Equus asinus	MI0012713	183
miR-146a	Equus asinus	MI0012809	157
miR-1271a	Equus asinus	MI0012806	143
miR-425	Equus asinus	MI0028397	136
miR-545	Equus asinus	MI0012981	135
miR-98	Equus asinus	MI0012988	135
miR-342-3p	Equus asinus	MI0012884	124
miR-151-5p	Equus asinus	MI0012756	123
miR-181b	Equus asinus	MI0012921	122
miR-221	Equus asinus	MI0012951	115
miR-128	Equus asinus	MI0012821	111
miR-708	Equus asinus	MI0012745	110
miR-10b	Equus asinus	MI0012837	109
miR-107a	Equus asinus	MI0012805	106
miR-15b	Equus asinus	MI0012706	98
miR-872	Equus asinus	MI0012870	87
miR-361-3p	Equus asinus	MI0012956	84
miR-193a-5p	Equus asinus	MI0012773	80
miR-628a	Equus asinus	MI0012659	78
miR-145	Equus asinus	MI0012808	78
miR-92a	Equus asinus	MI0012836	78
miR-190a	Equus asinus	MI0012652	74
miR-190b	Equus asinus	MI0012710	66
let-7e	Equus asinus	MI0012759	64
miR-193b	Equus asinus	MI0012800	59
miR-197	Equus asinus	MI0012711	59
miR-192	Equus asinus	MI0012792	57
miR-33a	Equus asinus	MI0012935	57
miR-196a	Equus asinus	MI0012775	52
miR-148b-5p	Equus asinus	MI0012724	46
miR-215	Equus asinus	MI0012938	44
miR-18a	Equus asinus	MI0012832	43
miR-326	Equus asinus	MI0012740	42
miR-196b	Equus asinus	MI0012693	42
miR-9060	Equus asinus	MI0028233	40
miR-491-5p	Equus asinus	MI0012867	39
miR-219-5p	Equus asinus	MI0012846	36
miR-16	Equus asinus	MI0012707	34
miR-106b	Equus asinus	MI0012797	30
miR-660	Equus asinus	MI0012983	30
miR-345-3p	Equus asinus	MI0012885	27
miR-340-3p	Equus asinus	MI0012811	27
miR-335	Equus asinus	MI0012696	26
miR-345-5p	Equus asinus	MI0012885	25
miR-28-5p	Equus asinus	MI0012840	23
miR-130a	Equus asinus	MI0012790	23
miR-206	Equus asinus	MI0012845	22
miR-1388	Equus asinus	MI0028115	21
miR-126-3p	Equus asinus	MI0012919	21
miR-451	Equus asinus	MI0012785	20
miR-532-5p	Equus asinus	MI0012979	18
miR-216a	Equus asinus	MI0012817	17
miR-195	Equus asinus	MI0012774	17
miR-486-5p	Equus asinus	MI0012931	17
miR-676	Equus asinus	MI0028342	16
miR-652	Equus asinus	MI0012982	15
miR-31	Equus asinus	MI0012866	14
miR-194	Equus asinus	MI0012793	14
miR-1543	Equus asinus	MI0028380	14
miR-7177b	Equus asinus	MI0028323	12
miR-324-5p	Equus asinus	MI0012780	12
miR-29b	Equus asinus	MI0012695	12
miR-324-3p	Equus asinus	MI0012780	11
miR-150	Equus asinus	MI0012762	11
miR-185	Equus asinus	MI0028070	10
miR-301a	Equus asinus	MI0012779	10
miR-331	Equus asinus	MI0012934	10
miR-144	Equus asinus	MI0012772	10
miR-92b	Equus asinus	MI0012719	10
miR-125a-5p	Equus asinus	MI0012760	10
miR-350	Equus asinus	MI0012939	10
let-7a	Ovis aries	MI0025243	7164
miR-200a	Ovis aries	MI0025264	6370
miR-148a	Ovis aries	MI0025254	6248
let-7b	Ovis aries	MI0014113	5907
miR-29a	Ovis aries	MI0014117	5513
miR-30a-5p	Ovis aries	MI0025277	5042
miR-16b	Ovis aries	MI0025257	2884
miR-26a	Ovis aries	MI0025273	2618
miR-21	Ovis aries	MI0014116	2084
miR-26b	Ovis aries	MI0025274	2001
let-7f	Ovis aries	MI0025245	1877
miR-200b	Ovis aries	MI0025265	1210
let-7g	Ovis aries	MI0025246	920
miR-27a	Ovis aries	MI0025275	785
miR-200c	Ovis aries	MI0025266	666
miR-19b	Ovis aries	MI0025263	649
miR-30b	Ovis aries	MI0025278	627
miR-191	Ovis aries	MI0025260	506
miR-30d	Ovis aries	MI0025280	493
miR-25	Ovis aries	MI0025272	482
miR-103	Ovis aries	MI0025248	474
let-7i	Ovis aries	MI0025247	341
miR-23a	Ovis aries	MI0025270	318
miR-30c	Ovis aries	MI0025279	305
miR-22-3p	Ovis aries	MI0025268	293
miR-30a-3p	Ovis aries	MI0025277	192
let-7c	Ovis aries	MI0014114	191
miR-143	Ovis aries	MI0025253	174
miR-374a	Ovis aries	MI0025283	126
miR-152	Ovis aries	MI0025256	92
let-7d	Ovis aries	MI0025244	61
miR-125b	Ovis aries	MI0014121	59
miR-23b	Ovis aries	MI0025271	53
miR-194	Ovis aries	MI0025261	47
miR-99a	Ovis aries	MI0025285	38
miR-221	Ovis aries	MI0025269	36
miR-382-5p	Ovis aries	MI0016947	22
miR-494-3p	Ovis aries	MI0016927	19
miR-376c-3p	Ovis aries	MI0016933	17
miR-411a-5p	Ovis aries	MI0016918	14
miR-106b	Ovis aries	MI0025249	12
miR-17-5p	Ovis aries	MI0025258	12
miR-369-3p	Ovis aries	MI0016960	10
