# Supplementary material for: Analysis of miRNAs in milk of four livestock species
Source: BMC Genomics. 2024 Sep 14;25:859. doi: 10.1186/s12864-024-10783-4 (PMC11401297; doi:10.1186/s12864-024-10783-4)
Supplement: Supplementary file 2 — Supplementary Material 2. [file 12864_2024_10783_MOESM2_ESM.xlsx]

## Sheet: Sheet1
Additional file 2: Predicted targeted genes (Target) by miRNAs (ID) in B. bubalis, C. hircus, E. asinus, and O. aries.
Specie	ID	Target
Bubalus bubalis	bta-mir-21-5p	BTG2
Bubalus bubalis	bta-mir-21-5p	CCL20
Bubalus bubalis	bta-mir-21-5p	CD69
Bubalus bubalis	bta-mir-21-5p	CTSC
Bubalus bubalis	bta-mir-21-5p	FGF7
Bubalus bubalis	bta-mir-21-5p	FGL2
Bubalus bubalis	bta-mir-21-5p	LTV1
Bubalus bubalis	bta-mir-21-5p	OLR1
Bubalus bubalis	bta-mir-21-5p	STAT3
Bubalus bubalis	bta-mir-21-5p	THBS1
Bubalus bubalis	bta-mir-21-5p	TNF
Bubalus bubalis	bta-mir-21-5p	ZBTB38
Bubalus bubalis	bta-mir-221	AAK1
Bubalus bubalis	bta-mir-221	ARRDC4
Bubalus bubalis	bta-mir-221	FOS
Bubalus bubalis	bta-mir-221	GPAM
Bubalus bubalis	bta-mir-221	HSPA8
Bubalus bubalis	bta-mir-221	IGF2BP2
Bubalus bubalis	bta-mir-221	MARCKS
Bubalus bubalis	bta-mir-221	PPAP2B
Bubalus bubalis	bta-mir-221	SDCBP
Bubalus bubalis	bta-mir-221	SOCS3
Bubalus bubalis	bta-mir-221	SOD2
Bubalus bubalis	bta-mir-221	THBS1
Bubalus bubalis	bta-mir-221	TPD52L1
Bubalus bubalis	bta-mir-221	ZFP36
Bubalus bubalis	bta-mir-125a	ADAMTSL2
Bubalus bubalis	bta-mir-125a	MAP3K11
Bubalus bubalis	bta-mir-27b	MSTN
Bubalus bubalis	bta-mir-15b	ACSL5
Bubalus bubalis	bta-mir-15b	ADRB2
Bubalus bubalis	bta-mir-15b	ARRDC4
Bubalus bubalis	bta-mir-15b	BTG2
Bubalus bubalis	bta-mir-15b	BTN1A1
Bubalus bubalis	bta-mir-15b	CD69
Bubalus bubalis	bta-mir-15b	FASN
Bubalus bubalis	bta-mir-15b	FGF7
Bubalus bubalis	bta-mir-15b	FOS
Bubalus bubalis	bta-mir-15b	HSPA8
Bubalus bubalis	bta-mir-15b	IL10
Bubalus bubalis	bta-mir-15b	IL10RA
Bubalus bubalis	bta-mir-15b	IL10RB
Bubalus bubalis	bta-mir-15b	IL18
Bubalus bubalis	bta-mir-15b	IL6
Bubalus bubalis	bta-mir-15b	IL8
Bubalus bubalis	bta-mir-15b	LYZ
Bubalus bubalis	bta-mir-15b	NOB1
Bubalus bubalis	bta-mir-15b	PPAP2B
Bubalus bubalis	bta-mir-15b	SLC2A3
Bubalus bubalis	bta-mir-15b	SLC30A4
Bubalus bubalis	bta-mir-15b	TFPI2
Bubalus bubalis	bta-mir-15b	TNF
Bubalus bubalis	bta-mir-15b	UBE2Q1
Bubalus bubalis	bta-mir-93	HMGB3
Bubalus bubalis	bta-mir-15a	GHR
Bubalus bubalis	bta-mir-146b	ARID3A
Bubalus bubalis	bta-mir-146b	BTG2
Bubalus bubalis	bta-mir-146b	CKAP4
Bubalus bubalis	bta-mir-146b	CTSC
Bubalus bubalis	bta-mir-146b	DLC1
Bubalus bubalis	bta-mir-146b	DNAJC12
Bubalus bubalis	bta-mir-146b	ERRFI1
Bubalus bubalis	bta-mir-146b	IL10
Bubalus bubalis	bta-mir-146b	IL10RB
Bubalus bubalis	bta-mir-146b	IL8
Bubalus bubalis	bta-mir-146b	LDLR
Bubalus bubalis	bta-mir-146b	SDCBP
Bubalus bubalis	bta-mir-146b	SLC2A3
Bubalus bubalis	bta-mir-146b	SOCS3
Bubalus bubalis	bta-mir-146b	TNF
Bubalus bubalis	bta-mir-146b	TNFAIP8
Bubalus bubalis	bta-mir-146a	ARID3A
Bubalus bubalis	bta-mir-146a	BTG2
Bubalus bubalis	bta-mir-146a	CKAP4
Bubalus bubalis	bta-mir-146a	CTSC
Bubalus bubalis	bta-mir-146a	DLC1
Bubalus bubalis	bta-mir-146a	DNAJC12
Bubalus bubalis	bta-mir-146a	ERRFI1
Bubalus bubalis	bta-mir-146a	IL10
Bubalus bubalis	bta-mir-146a	IL10RB
Bubalus bubalis	bta-mir-146a	IL8
Bubalus bubalis	bta-mir-146a	LDLR
Bubalus bubalis	bta-mir-146a	SDCBP
Bubalus bubalis	bta-mir-146a	SLC2A3
Bubalus bubalis	bta-mir-146a	SOCS3
Bubalus bubalis	bta-mir-146a	TNF
Bubalus bubalis	bta-mir-146a	TNFAIP8
Bubalus bubalis	bta-mir-16a	ACSL5
Bubalus bubalis	bta-mir-16a	ADRB2
Bubalus bubalis	bta-mir-16a	ARRDC4
Bubalus bubalis	bta-mir-16a	BTG2
Bubalus bubalis	bta-mir-16a	BTN1A1
Bubalus bubalis	bta-mir-16a	CD69
Bubalus bubalis	bta-mir-16a	FASN
Bubalus bubalis	bta-mir-16a	FGF7
Bubalus bubalis	bta-mir-16a	FOS
Bubalus bubalis	bta-mir-16a	HSPA8
Bubalus bubalis	bta-mir-16a	IL10
Bubalus bubalis	bta-mir-16a	IL10RA
Bubalus bubalis	bta-mir-16a	IL10RB
Bubalus bubalis	bta-mir-16a	IL18
Bubalus bubalis	bta-mir-16a	IL6
Bubalus bubalis	bta-mir-16a	IL8
Bubalus bubalis	bta-mir-16a	LYZ
Bubalus bubalis	bta-mir-16a	NOB1
Bubalus bubalis	bta-mir-16a	PPAP2B
Bubalus bubalis	bta-mir-16a	SLC2A3
Bubalus bubalis	bta-mir-16a	SLC30A4
Bubalus bubalis	bta-mir-16a	TFPI2
Bubalus bubalis	bta-mir-16a	TNF
Bubalus bubalis	bta-mir-16a	UBE2Q1
Bubalus bubalis	bta-mir-223	CLSTN1
Bubalus bubalis	bta-mir-223	HMGB1
Bubalus bubalis	bta-mir-223	IGF1R
Bubalus bubalis	bta-mir-223	IL6
Bubalus bubalis	bta-mir-223	LPL
Bubalus bubalis	bta-mir-223	LYZ
Bubalus bubalis	bta-mir-223	MEF2C
Bubalus bubalis	bta-mir-223	TNF
Bubalus bubalis	bta-mir-223	TRAF3IP3
Capra hircus	chi-mir-21-5p	BTG2
Capra hircus	chi-mir-21-5p	CCL20
Capra hircus	chi-mir-21-5p	CD69
Capra hircus	chi-mir-21-5p	CTSC
Capra hircus	chi-mir-21-5p	FGF7
Capra hircus	chi-mir-21-5p	FGL2
Capra hircus	chi-mir-21-5p	LTV1
Capra hircus	chi-mir-21-5p	OLR1
Capra hircus	chi-mir-21-5p	STAT3
Capra hircus	chi-mir-21-5p	THBS1
Capra hircus	chi-mir-21-5p	TNF
Capra hircus	chi-mir-21-5p	ZBTB38
Capra hircus	chi-mir-17-5p	AAK1
Capra hircus	chi-mir-17-5p	BTN1A1
Capra hircus	chi-mir-17-5p	CASP4
Capra hircus	chi-mir-17-5p	CD69
Capra hircus	chi-mir-17-5p	CLSTN1
Capra hircus	chi-mir-17-5p	CX3CL1
Capra hircus	chi-mir-17-5p	CXCL6
Capra hircus	chi-mir-17-5p	FGL2
Capra hircus	chi-mir-17-5p	GPAM
Capra hircus	chi-mir-17-5p	HMGB3
Capra hircus	chi-mir-17-5p	HSPA8
Capra hircus	chi-mir-17-5p	IGF2BP2
Capra hircus	chi-mir-17-5p	IL8
Capra hircus	chi-mir-17-5p	LDLR
Capra hircus	chi-mir-17-5p	LPIN1
Capra hircus	chi-mir-17-5p	LTV1
Capra hircus	chi-mir-17-5p	MAP3K8
Capra hircus	chi-mir-17-5p	MEF2C
Capra hircus	chi-mir-17-5p	MGEA5
Capra hircus	chi-mir-17-5p	MPZL2
Capra hircus	chi-mir-17-5p	MXD1
Capra hircus	chi-mir-17-5p	NR4A3
Capra hircus	chi-mir-17-5p	SOD2
Capra hircus	chi-mir-17-5p	SSH2
Capra hircus	chi-mir-17-5p	STAT3
Capra hircus	chi-mir-17-5p	THBS1
Capra hircus	chi-mir-17-5p	ZBTB38
Capra hircus	chi-mir-146a	ARID3A
Capra hircus	chi-mir-146a	BTG2
Capra hircus	chi-mir-146a	CKAP4
Capra hircus	chi-mir-146a	CTSC
Capra hircus	chi-mir-146a	DLC1
Capra hircus	chi-mir-146a	DNAJC12
Capra hircus	chi-mir-146a	ERRFI1
Capra hircus	chi-mir-146a	IL10
Capra hircus	chi-mir-146a	IL10RB
Capra hircus	chi-mir-146a	IL8
Capra hircus	chi-mir-146a	LDLR
Capra hircus	chi-mir-146a	SDCBP
Capra hircus	chi-mir-146a	SLC2A3
Capra hircus	chi-mir-146a	SOCS3
Capra hircus	chi-mir-146a	TNF
Capra hircus	chi-mir-146a	TNFAIP8
Equus asinus	eca-mir-221	AAK1
Equus asinus	eca-mir-221	ARRDC4
Equus asinus	eca-mir-221	FOS
Equus asinus	eca-mir-221	GPAM
Equus asinus	eca-mir-221	HSPA8
Equus asinus	eca-mir-221	IGF2BP2
Equus asinus	eca-mir-221	MARCKS
Equus asinus	eca-mir-221	PPAP2B
Equus asinus	eca-mir-221	SDCBP
Equus asinus	eca-mir-221	SOCS3
Equus asinus	eca-mir-221	SOD2
Equus asinus	eca-mir-221	THBS1
Equus asinus	eca-mir-221	TPD52L1
Equus asinus	eca-mir-221	ZFP36
Equus asinus	eca-mir-145	ACTG1
Equus asinus	eca-mir-145	CXCR2
Equus asinus	eca-mir-145	DLC1
Equus asinus	eca-mir-145	DNAJB11
Equus asinus	eca-mir-145	FSCN1
Equus asinus	eca-mir-145	NOLC1
Equus asinus	eca-mir-145	NR4A3
Equus asinus	eca-mir-145	NXPE3
Equus asinus	eca-mir-145	PRKX
Equus asinus	eca-mir-145	SSH2
Equus asinus	eca-mir-145	TNFAIP2
Equus asinus	eca-mir-145	VCAM1
Equus asinus	eca-mir-145	ZFP36
Equus asinus	eca-mir-205	AAK1
Equus asinus	eca-mir-205	CD24
Equus asinus	eca-mir-205	DLC1
Equus asinus	eca-mir-205	ERRFI1
Equus asinus	eca-mir-205	GPAM
Equus asinus	eca-mir-205	IL15RA
Equus asinus	eca-mir-205	MARCKS
Equus asinus	eca-mir-205	PEG3
Equus asinus	eca-mir-205	PHC2
Equus asinus	eca-mir-205	TNFAIP8
Equus asinus	eca-mir-205	ZBTB38
Equus asinus	eca-mir-27b	MSTN
Equus asinus	eca-mir-31	BTN1A1
Equus asinus	eca-mir-31	CALR
Equus asinus	eca-mir-31	CD55
Equus asinus	eca-mir-31	CTSC
Equus asinus	eca-mir-31	FGF7
Equus asinus	eca-mir-31	HIF1A
Equus asinus	eca-mir-31	ITGAV
Equus asinus	eca-mir-31	LPIN1
Equus asinus	eca-mir-31	TWISTNB
Equus asinus	eca-mir-31	VMP1
Equus asinus	eca-mir-15b	ACSL5
Equus asinus	eca-mir-15b	ADRB2
Equus asinus	eca-mir-15b	ARRDC4
Equus asinus	eca-mir-15b	BTG2
Equus asinus	eca-mir-15b	BTN1A1
Equus asinus	eca-mir-15b	CD69
Equus asinus	eca-mir-15b	FASN
Equus asinus	eca-mir-15b	FGF7
Equus asinus	eca-mir-15b	FOS
Equus asinus	eca-mir-15b	HSPA8
Equus asinus	eca-mir-15b	IL10
Equus asinus	eca-mir-15b	IL10RA
Equus asinus	eca-mir-15b	IL10RB
Equus asinus	eca-mir-15b	IL18
Equus asinus	eca-mir-15b	IL6
Equus asinus	eca-mir-15b	IL8
Equus asinus	eca-mir-15b	LYZ
Equus asinus	eca-mir-15b	NOB1
Equus asinus	eca-mir-15b	PPAP2B
Equus asinus	eca-mir-15b	SLC2A3
Equus asinus	eca-mir-15b	SLC30A4
Equus asinus	eca-mir-15b	TFPI2
Equus asinus	eca-mir-15b	TNF
Equus asinus	eca-mir-15b	UBE2Q1
Equus asinus	eca-mir-93	HMGB3
Equus asinus	eca-mir-15a	GHR
Equus asinus	eca-mir-146a	ARID3A
Equus asinus	eca-mir-146a	BTG2
Equus asinus	eca-mir-146a	CKAP4
Equus asinus	eca-mir-146a	CTSC
Equus asinus	eca-mir-146a	DLC1
Equus asinus	eca-mir-146a	DNAJC12
Equus asinus	eca-mir-146a	ERRFI1
Equus asinus	eca-mir-146a	IL10
Equus asinus	eca-mir-146a	IL10RB
Equus asinus	eca-mir-146a	IL8
Equus asinus	eca-mir-146a	LDLR
Equus asinus	eca-mir-146a	SDCBP
Equus asinus	eca-mir-146a	SLC2A3
Equus asinus	eca-mir-146a	SOCS3
Equus asinus	eca-mir-146a	TNF
Equus asinus	eca-mir-146a	TNFAIP8
Equus asinus	eca-mir-155	AAK1
Equus asinus	eca-mir-155	ACSL5
Equus asinus	eca-mir-155	BIRC3
Equus asinus	eca-mir-155	CD36
Equus asinus	eca-mir-155	DET1
Equus asinus	eca-mir-155	F13A1
Equus asinus	eca-mir-155	FGF7
Equus asinus	eca-mir-155	FGL2
Equus asinus	eca-mir-155	FOS
Equus asinus	eca-mir-155	FZD5
Equus asinus	eca-mir-155	IL18
Equus asinus	eca-mir-155	IL6
Equus asinus	eca-mir-155	LTF
Equus asinus	eca-mir-155	PHC2
Equus asinus	eca-mir-155	SDCBP
Equus asinus	eca-mir-155	SPI1
Equus asinus	eca-mir-155	SSH2
Equus asinus	eca-mir-155	TNF
Equus asinus	eca-mir-155	TNFAIP8
Equus asinus	eca-mir-155	ZBTB38
Equus asinus	eca-mir-223	CLSTN1
Equus asinus	eca-mir-223	HMGB1
Equus asinus	eca-mir-223	IGF1R
Equus asinus	eca-mir-223	IL6
Equus asinus	eca-mir-223	LPL
Equus asinus	eca-mir-223	LYZ
Equus asinus	eca-mir-223	MEF2C
Equus asinus	eca-mir-223	TNF
Equus asinus	eca-mir-223	TRAF3IP3
Equus asinus	eca-mir-21-5p	BTG2
Equus asinus	eca-mir-21-5p	CCL20
Equus asinus	eca-mir-21-5p	CD69
Equus asinus	eca-mir-21-5p	CTSC
Equus asinus	eca-mir-21-5p	FGF7
Equus asinus	eca-mir-21-5p	FGL2
Equus asinus	eca-mir-21-5p	LTV1
Equus asinus	eca-mir-21-5p	OLR1
Equus asinus	eca-mir-21-5p	STAT3
Equus asinus	eca-mir-21-5p	THBS1
Equus asinus	eca-mir-21-5p	TNF
Equus asinus	eca-mir-21-5p	ZBTB38
Ovis aries	oar-mir-17-5p	LINC00598
Ovis aries	oar-mir-17-5p	ANKRD33B
Ovis aries	oar-mir-17-5p	GTF2H2C
Ovis aries	oar-mir-17-5p	SERF1B
Ovis aries	oar-mir-17-5p	CCDC30
Ovis aries	oar-mir-17-5p	SLC35E2B
Ovis aries	oar-mir-17-5p	TMEM242
Ovis aries	oar-mir-30a-3p	C12orf73
Ovis aries	oar-mir-30a-3p	TMEM242
Ovis aries	oar-mir-30a-3p	NEMP2
Ovis aries	oar-mir-30a-3p	NBPF10
Ovis aries	oar-mir-30a-3p	ZNF587B
Ovis aries	oar-mir-30a-3p	C7orf55-LUC7L2
Ovis aries	oar-mir-376c-3p	ADH4
Ovis aries	oar-mir-376c-3p	ANK1
Ovis aries	oar-mir-376c-3p	ARF6
Ovis aries	oar-mir-376c-3p	ATM
Ovis aries	oar-mir-376c-3p	BBS4
Ovis aries	oar-mir-376c-3p	BCL2
Ovis aries	oar-mir-376c-3p	BMI1
Ovis aries	oar-mir-376c-3p	RUNX2
Ovis aries	oar-mir-376c-3p	CD59
Ovis aries	oar-mir-376c-3p	CENPA
Ovis aries	oar-mir-376c-3p	DAPK1
Ovis aries	oar-mir-382-5p	MTRNR2L1
Ovis aries	oar-mir-382-5p	MTRNR2L2
Ovis aries	oar-mir-382-5p	MTRNR2L8
Ovis aries	oar-mir-494-3p	ACACA
Ovis aries	oar-mir-494-3p	AKT1
Ovis aries	oar-mir-494-3p	BIRC5
Ovis aries	oar-mir-494-3p	RHOB
Ovis aries	oar-mir-494-3p	NCL
Ovis aries	oar-let-7c-5p	PRR5-ARHGAP8
Ovis aries	oar-let-7c-5p	POTEM
Ovis aries	oar-let-7c-5p	FAM83G
Ovis aries	oar-let-7f-5p	ATXN7L3B
Ovis aries	oar-let-7f-5p	PRR5-ARHGAP8
Ovis aries	oar-let-7f-5p	POTEM
Ovis aries	oar-let-7f-5p	FAM83G
Ovis aries	oar-let-7f-5p	CASTOR2
Ovis aries	oar-mir-19b-3p	ABCA2
Ovis aries	oar-mir-19b-3p	PALM2-AKAP2
Ovis aries	oar-mir-19b-3p	FBXO48
Ovis aries	oar-mir-19b-3p	HIST2H4B
Ovis aries	oar-mir-19b-3p	LOC613266
Ovis aries	oar-mir-19b-3p	C6orf132
Ovis aries	oar-mir-19b-3p	SFTPA1
Ovis aries	oar-mir-19b-3p	IMPDH1P11
Ovis aries	oar-mir-19b-3p	C15orf38-AP3S2
Ovis aries	oar-mir-21-5p	ACAT1
Ovis aries	oar-mir-21-5p	PARP1
Ovis aries	oar-mir-21-5p	JAG1
Ovis aries	oar-mir-23a-3p	DYNC2LI1
Ovis aries	oar-mir-23a-3p	MPP6
Ovis aries	oar-mir-221-3p	GCN1
Ovis aries	oar-mir-221-3p	CPSF6
Ovis aries	oar-mir-221-3p	CORO1A
Ovis aries	oar-mir-200b-3p	ZNF621
Ovis aries	oar-mir-200b-3p	TMEM119
Ovis aries	oar-mir-200b-3p	MALAT1
Ovis aries	oar-mir-200b-3p	GPX8
Ovis aries	oar-mir-200b-3p	ANKRD33B
Ovis aries	oar-let-7g-5p	ACTA1
Ovis aries	oar-let-7g-5p	ADH5
Ovis aries	oar-let-7g-5p	AHR
Ovis aries	oar-let-7i-5p	DNAH9
Ovis aries	oar-let-7i-5p	ARID3A
Ovis aries	oar-mir-30b-5p	GPR75-ASB3
Ovis aries	oar-mir-30b-5p	MTRNR2L10
Ovis aries	oar-mir-30b-5p	LRRC3C
Ovis aries	oar-mir-125b-5p	ABL1
Ovis aries	oar-mir-125b-5p	ACLY
Ovis aries	oar-mir-125b-5p	ADM
Ovis aries	oar-mir-143-3p	CTXN1
Ovis aries	oar-mir-143-3p	GTF2H5
Ovis aries	oar-mir-143-3p	PRR23A
Ovis aries	oar-mir-191-5p	TJAP1
Ovis aries	oar-mir-191-5p	CCDC88C
Ovis aries	oar-mir-191-5p	PPIAL4G
Ovis aries	oar-mir-191-5p	CASTOR2
Ovis aries	oar-mir-200c-3p	TJAP1
Ovis aries	oar-mir-200c-3p	TP53INP1
Ovis aries	oar-mir-200c-3p	OSR1
Ovis aries	oar-mir-200a-3p	MALAT1
Ovis aries	oar-mir-200a-3p	ZNF805
Ovis aries	oar-mir-200a-3p	ZBTB34
Ovis aries	oar-mir-200a-3p	PGAM4
Ovis aries	oar-mir-374a-5p	ABCF1
Ovis aries	oar-mir-374a-5p	ACTN4
Ovis aries	oar-mir-200a-5p	STAR
Ovis aries	oar-mir-200a-5p	KLF10
Ovis aries	oar-mir-200a-5p	XBP1P1
Ovis aries	oar-mir-23a-5p	FAM229B
Ovis aries	oar-mir-23a-5p	SMIM15
Ovis aries	oar-mir-23a-5p	FAM227A
Ovis aries	oar-mir-23a-5p	C6orf132
Ovis aries	oar-mir-23a-5p	ZBTB8B
Ovis aries	oar-mir-25-5p	ABCB7
Ovis aries	oar-mir-25-5p	ADSL
Ovis aries	oar-mir-25-5p	ARHGAP1
Ovis aries	oar-mir-27a-5p	TMEM199
Ovis aries	oar-mir-27a-5p	DIRAS1
Ovis aries	oar-mir-27a-5p	SPIN3
Ovis aries	oar-mir-27a-5p	ACER2
Ovis aries	oar-mir-29a-5p	XIAP
Ovis aries	oar-mir-29a-5p	BMPR1A
Ovis aries	oar-mir-99a-3p	SLC46A3
Ovis aries	oar-mir-99a-3p	ZNF621
Ovis aries	oar-mir-99a-3p	GOLGA6L4
Ovis aries	oar-mir-99a-3p	GOLGA6L10
Ovis aries	oar-mir-148a-5p	ABCA1
Ovis aries	oar-mir-148a-5p	PLIN2
Ovis aries	oar-mir-148a-5p	AKT2
Ovis aries	oar-mir-221-5p	KIAA0754
Ovis aries	oar-mir-221-5p	ZBTB8B
Ovis aries	oar-mir-221-5p	ZNF878
Ovis aries	oar-mir-200b-5p	ALDOA
Ovis aries	oar-mir-200b-5p	RHOA
Ovis aries	oar-mir-200b-5p	CEBPG
Ovis aries	oar-mir-200b-5p	CKS2
Ovis aries	oar-mir-200b-5p	CPS1
Ovis aries	oar-mir-200b-5p	CS
Ovis aries	oar-mir-200b-5p	FOXC1
Ovis aries	oar-mir-152-5p	MIDN
Ovis aries	oar-mir-152-5p	PYGO2
Ovis aries	oar-mir-152-5p	GSTO2
Ovis aries	oar-mir-152-5p	C19orf47
Ovis aries	oar-mir-152-5p	CCDC140
Ovis aries	oar-mir-152-5p	PGM2L1
Ovis aries	oar-mir-152-5p	VHLL
Ovis aries	oar-mir-152-5p	ZNF704
Ovis aries	oar-mir-125b-5p	KLF1
