# Supplementary material for: Analysis of miRNAs in milk of four livestock species
Source: BMC Genomics. 2024 Sep 14;25:859. doi: 10.1186/s12864-024-10783-4 (PMC11401297; doi:10.1186/s12864-024-10783-4)
Supplement: Supplementary file 3 — Supplementary Material 3. [file 12864_2024_10783_MOESM3_ESM.xlsx]

## Sheet: Bubalus bubalis
102410754	ADAMTS like 2(ADAMTSL2)	Related Genes	Bubalus bubalis
GOTERM_BP_DIRECT	extracellular matrix organization,
GOTERM_CC_DIRECT	extracellular matrix,
PUBMED_ID	22301074, 30032202,
102410532	AP2 associated kinase 1(AAK1)	Related Genes	Bubalus bubalis
GOTERM_BP_DIRECT	protein phosphorylation,
GOTERM_MF_DIRECT	protein kinase activity, ATP binding,
PUBMED_ID	22301074,
102399630	AT-rich interaction domain 3A(ARID3A)	Related Genes	Bubalus bubalis
GOTERM_BP_DIRECT	regulation of transcription from RNA polymerase II promoter,
GOTERM_CC_DIRECT	nucleus,
GOTERM_MF_DIRECT	DNA binding,
PUBMED_ID	22301074, 30032202,
102397803	BTG anti-proliferation factor 2(BTG2)	Related Genes	Bubalus bubalis
GOTERM_BP_DIRECT	negative regulation of cell proliferation, negative regulation of mitotic cell cycle,
GOTERM_CC_DIRECT	nucleus, cytoplasm,
KEGG_PATHWAY	RNA degradation,
PUBMED_ID	30032202,
102412530	C-C motif chemokine ligand 20(CCL20)	Related Genes	Bubalus bubalis
GOTERM_BP_DIRECT	monocyte chemotaxis, inflammatory response, immune response, G-protein coupled receptor signaling pathway, neutrophil chemotaxis, positive regulation of GTPase activity, lymphocyte chemotaxis, chemokine-mediated signaling pathway, positive regulation of ERK1 and ERK2 cascade, cellular response to interferon-gamma, cellular response to interleukin-1, cellular response to tumor necrosis factor,
GOTERM_CC_DIRECT	extracellular region, extracellular space,
GOTERM_MF_DIRECT	chemokine activity, CCR chemokine receptor binding,
KEGG_PATHWAY	Cytokine-cytokine receptor interaction, Viral protein interaction with cytokine and cytokine receptor, Chemokine signaling pathway, IL-17 signaling pathway, TNF signaling pathway, Rheumatoid arthritis,
PUBMED_ID	22301074, 30032202,
102405107	CD69 molecule(CD69)	Related Genes	Bubalus bubalis
GOTERM_CC_DIRECT	external side of plasma membrane,
PUBMED_ID	30032202,
102400729	DLC1 Rho GTPase activating protein(DLC1)	Related Genes	Bubalus bubalis
GOTERM_BP_DIRECT	signal transduction, actin cytoskeleton organization, regulation of Rho protein signal transduction,
GOTERM_CC_DIRECT	focal adhesion, membrane raft,
GOTERM_MF_DIRECT	GTPase activator activity, protein binding, lipid binding,
PUBMED_ID	22301074, 30032202,
102410243	DnaJ heat shock protein family (Hsp40) member C12(DNAJC12)	Related Genes	Bubalus bubalis
GOTERM_CC_DIRECT	cytoplasm,
PUBMED_ID	30032202,
102397393	ERBB receptor feedback inhibitor 1(ERRFI1)	Related Genes	Bubalus bubalis
GOTERM_BP_DIRECT	negative regulation of epidermal growth factor receptor signaling pathway, regulation of keratinocyte differentiation,
GOTERM_CC_DIRECT	extrinsic component of cytoplasmic side of plasma membrane,
PUBMED_ID	30032202,
102393791	Fos proto-oncogene, AP-1 transcription factor subunit(FOS)	Related Genes	Bubalus bubalis
GOTERM_BP_DIRECT	regulation of transcription from RNA polymerase II promoter,
GOTERM_CC_DIRECT	nucleus,
GOTERM_MF_DIRECT	RNA polymerase II core promoter proximal region sequence-specific DNA binding, RNA polymerase II transcription factor activity, sequence-specific DNA binding,
KEGG_PATHWAY	Endocrine resistance, MAPK signaling pathway, cAMP signaling pathway, Apoptosis, Osteoclast differentiation, Toll-like receptor signaling pathway, IL-17 signaling pathway, Th1 and Th2 cell differentiation, Th17 cell differentiation, T cell receptor signaling pathway, B cell receptor signaling pathway, TNF signaling pathway, Circadian entrainment, Cholinergic synapse, Dopaminergic synapse, Estroge…
PUBMED_ID	22301074, 30032202,
102414316	LTV1 ribosome biogenesis factor(LTV1)	Related Genes	Bubalus bubalis
GOTERM_BP_DIRECT	ribosomal small subunit export from nucleus, ribosomal small subunit biogenesis,
GOTERM_CC_DIRECT	nucleus, cytosol, preribosome, small subunit precursor,
PUBMED_ID	22301074, 30032202,
102391256	NIN1 (RPN12) binding protein 1 homolog(NOB1)	Related Genes	Bubalus bubalis
GOTERM_BP_DIRECT	maturation of SSU-rRNA, ribosomal small subunit biogenesis,
GOTERM_CC_DIRECT	preribosome, small subunit precursor,
GOTERM_MF_DIRECT	endoribonuclease activity,
KEGG_PATHWAY	Ribosome biogenesis in eukaryotes,
PUBMED_ID	22301074, 30032202,
102411601	TNF alpha induced protein 8(TNFAIP8)	Related Genes	Bubalus bubalis
GOTERM_BP_DIRECT	regulation of apoptotic process,
GOTERM_CC_DIRECT	cytoplasm,
GOTERM_MF_DIRECT	cysteine-type endopeptidase inhibitor activity involved in apoptotic process,
PUBMED_ID	22301074, 30032202,
102403520	TPD52 like 1(TPD52L1)	Related Genes	Bubalus bubalis
GOTERM_BP_DIRECT	positive regulation of MAP kinase activity, positive regulation of apoptotic signaling pathway,
GOTERM_CC_DIRECT	cytoplasm,
PUBMED_ID	26766209, 30032202,
102397516	TRAF3 interacting protein 3(TRAF3IP3)	Related Genes	Bubalus bubalis
PUBMED_ID	26766209,
102389907	acyl-CoA synthetase long chain family member 5(ACSL5)	Related Genes	Bubalus bubalis
GOTERM_BP_DIRECT	long-chain fatty acid metabolic process,
GOTERM_CC_DIRECT	mitochondrion, endoplasmic reticulum, membrane,
GOTERM_MF_DIRECT	arachidonate-CoA ligase activity,
KEGG_PATHWAY	Fatty acid biosynthesis, Fatty acid degradation, Metabolic pathways, Fatty acid metabolism, PPAR signaling pathway, Peroxisome, Ferroptosis, Thermogenesis, Adipocytokine signaling pathway,
PUBMED_ID	30032202,
102394435	adrenoceptor beta 2(ADRB2)	Related Genes	Bubalus bubalis
GOTERM_BP_DIRECT	norepinephrine-epinephrine-mediated vasodilation involved in regulation of systemic arterial blood pressure, negative regulation of smooth muscle contraction, adenylate cyclase-activating adrenergic receptor signaling pathway,
GOTERM_CC_DIRECT	membrane,
GOTERM_MF_DIRECT	beta2-adrenergic receptor activity, norepinephrine binding,
KEGG_PATHWAY	Calcium signaling pathway, cGMP-PKG signaling pathway, cAMP signaling pathway, Neuroactive ligand-receptor interaction, Adrenergic signaling in cardiomyocytes, Regulation of lipolysis in adipocytes, Renin secretion, Salivary secretion, Chemical carcinogenesis - receptor activation,
PUBMED_ID	22301074, 30032202,
102410808	arrestin domain containing 4(ARRDC4)	Related Genes	Bubalus bubalis
GOTERM_BP_DIRECT	protein transport,
GOTERM_CC_DIRECT	cytoplasm, plasma membrane,
GOTERM_MF_DIRECT	protein binding, bridging involved in substrate recognition for ubiquitination,
PUBMED_ID	30032202,
102405221	butyrophilin subfamily 1 member A1(BTN1A1)	Related Genes	Bubalus bubalis
GOTERM_BP_DIRECT	regulation of cytokine production, T cell receptor signaling pathway,
GOTERM_CC_DIRECT	external side of plasma membrane, membrane,
GOTERM_MF_DIRECT	receptor binding,
PUBMED_ID	30032202,
UP_KW_CELLULAR_COMPONENT	Membrane,
UP_KW_PTM	Glycoprotein, Disulfide bond,
UP_SEQ_FEATURE	DOMAIN:B30.2/SPRY, DOMAIN:Ig-like, TRANSMEM:Helical,
102407320	calsyntenin 1(CLSTN1)	Related Genes	Bubalus bubalis
GOTERM_BP_DIRECT	homophilic cell adhesion via plasma membrane adhesion molecules, positive regulation of synaptic transmission, positive regulation of synapse assembly,
GOTERM_CC_DIRECT	cell surface, postsynaptic membrane,
GOTERM_MF_DIRECT	beta-amyloid binding, calcium ion binding, kinesin binding, X11-like protein binding,
PUBMED_ID	22301074, 30032202,
102399616	cathepsin C(CTSC)	Related Genes	Bubalus bubalis
GOTERM_BP_DIRECT	proteolysis involved in cellular protein catabolic process,
GOTERM_CC_DIRECT	extracellular space, lysosome,
GOTERM_MF_DIRECT	cysteine-type endopeptidase activity,
KEGG_PATHWAY	Lysosome, Apoptosis,
PUBMED_ID	26766209, 30032202,
102409574	cytoskeleton associated protein 4(CKAP4)	Related Genes	Bubalus bubalis
GOTERM_CC_DIRECT	rough endoplasmic reticulum,
KEGG_PATHWAY	Protein processing in endoplasmic reticulum,
PUBMED_ID	30032202,
102409414	fatty acid synthase(FASN)	Related Genes	Bubalus bubalis
GOTERM_BP_DIRECT	fatty acid biosynthetic process,
GOTERM_CC_DIRECT	cytoplasm,
GOTERM_MF_DIRECT	fatty acid synthase activity, 3-oxoacyl-[acyl-carrier-protein] synthase activity, acyl-[acyl-carrier-protein] hydrolase activity, oxidoreductase activity, transferase activity, transferring acyl groups, phosphopantetheine binding,
KEGG_PATHWAY	Fatty acid biosynthesis, Metabolic pathways, Fatty acid metabolism, AMPK signaling pathway, Insulin signaling pathway, Alcoholic liver disease,
PUBMED_ID	22301074, 26376068, 30032202, 34593221,
UP_KW_BIOLOGICAL_PROCESS	Fatty acid biosynthesis, Fatty acid metabolism, Lipid metabolism, Lipid biosynthesis,
UP_SEQ_FEATURE	DOMAIN:Polyketide synthase C-terminal extension, DOMAIN:Thioesterase,
102395910	fibrinogen like 2(FGL2)	Related Genes	Bubalus bubalis
GOTERM_CC_DIRECT	extracellular space,
PUBMED_ID	30032202,
102403867	fibroblast growth factor 7(FGF7)	Related Genes	Bubalus bubalis
GOTERM_BP_DIRECT	fibroblast growth factor receptor signaling pathway, animal organ morphogenesis, positive regulation of gene expression, cell differentiation, lung development, regulation of cell migration, positive regulation of transcription, DNA-templated, positive regulation of epithelial cell proliferation, positive regulation of peptidyl-tyrosine phosphorylation, positive chemotaxis,
GOTERM_CC_DIRECT	extracellular space, cytoplasm,
GOTERM_MF_DIRECT	type 2 fibroblast growth factor receptor binding, growth factor activity,
KEGG_PATHWAY	MAPK signaling pathway, Ras signaling pathway, Rap1 signaling pathway, Calcium signaling pathway, PI3K-Akt signaling pathway, Regulation of actin cytoskeleton, Pathways in cancer, Chemical carcinogenesis - receptor activation, Melanoma, Breast cancer, Gastric cancer,
PUBMED_ID	22301074, 26083339, 26766209, 30032202,
UP_KW_MOLECULAR_FUNCTION	Growth factor,
102415591	glycerol-3-phosphate acyltransferase, mitochondrial(GPAM)	Related Genes	Bubalus bubalis
GOTERM_BP_DIRECT	phospholipid biosynthetic process, CDP-diacylglycerol biosynthetic process,
GOTERM_CC_DIRECT	mitochondrial outer membrane, plasma membrane, mitochondrial membrane,
GOTERM_MF_DIRECT	glycerol-3-phosphate O-acyltransferase activity,
KEGG_PATHWAY	Glycerolipid metabolism, Glycerophospholipid metabolism, Metabolic pathways,
PUBMED_ID	22301074, 30032202,
UP_KW_BIOLOGICAL_PROCESS	Lipid metabolism, Lipid biosynthesis, Phospholipid biosynthesis, Phospholipid metabolism,
UP_KW_CELLULAR_COMPONENT	Membrane, Mitochondrion,
UP_KW_MOLECULAR_FUNCTION	Transferase,
UP_KW_PTM	Acetylation, Phosphoprotein,
UP_SEQ_FEATURE	DOMAIN:Phospholipid/glycerol acyltransferase, REGION:Disordered,
102410211	growth hormone receptor(GHR)	Related Genes	Bubalus bubalis
GOTERM_BP_DIRECT	endocytosis, cytokine-mediated signaling pathway,
GOTERM_CC_DIRECT	cytosol, plasma membrane, external side of plasma membrane, membrane,
GOTERM_MF_DIRECT	cytokine receptor activity, protein binding,
KEGG_PATHWAY	Cytokine-cytokine receptor interaction, Neuroactive ligand-receptor interaction, PI3K-Akt signaling pathway, JAK-STAT signaling pathway, Growth hormone synthesis, secretion and action,
PUBMED_ID	22301074, 30032202, 36437440,
UP_KW_BIOLOGICAL_PROCESS	Endocytosis,
UP_KW_CELLULAR_COMPONENT	Membrane, Cell membrane,
UP_KW_MOLECULAR_FUNCTION	Receptor,
UP_KW_PTM	Phosphoprotein, Ubl conjugation, Disulfide bond,
UP_SEQ_FEATURE	DOMAIN:Fibronectin type-III, DOMAIN:Growth hormone-binding protein, DOMAIN:Growth hormone/erythropoietin receptor ligand binding, REGION:Disordered, TRANSMEM:Helical,
102411242	heat shock protein family A (Hsp70) member 8(HSPA8)	Related Genes	Bubalus bubalis
GOTERM_BP_DIRECT	vesicle-mediated transport, cellular response to unfolded protein, protein refolding, chaperone mediated protein folding requiring cofactor,
GOTERM_CC_DIRECT	nucleus, cytoplasm, cytosol, plasma membrane,
GOTERM_MF_DIRECT	ATP binding, ATPase activity, heat shock protein binding, unfolded protein binding, misfolded protein binding,
KEGG_PATHWAY	Spliceosome, MAPK signaling pathway, Protein processing in endoplasmic reticulum, Endocytosis, Longevity regulating pathway - multiple species, Antigen processing and presentation, Estrogen signaling pathway, Prion disease, Legionellosis, Toxoplasmosis, Measles, Lipid and atherosclerosis,
PUBMED_ID	22301074, 30032202,
102415236	high mobility group box 1(HMGB1)	Related Genes	Bubalus bubalis
GOTERM_BP_DIRECT	regulation of transcription from RNA polymerase II promoter,
GOTERM_CC_DIRECT	nucleus,
GOTERM_MF_DIRECT	DNA binding, bending,
KEGG_PATHWAY	Base excision repair, Autophagy - animal, Necroptosis, Neutrophil extracellular trap formation,
PUBMED_ID	22301074, 30032202,
102399877	high mobility group box 3(HMGB3)	Related Genes	Bubalus bubalis
GOTERM_BP_DIRECT	regulation of transcription from RNA polymerase II promoter,
GOTERM_CC_DIRECT	nucleus,
GOTERM_MF_DIRECT	DNA binding, bending,
PUBMED_ID	22301074, 30032202,
102403092	insulin like growth factor 1 receptor(IGF1R)	Related Genes	Bubalus bubalis
GOTERM_BP_DIRECT	multicellular organism development, positive regulation of kinase activity, glucose homeostasis, positive regulation of MAPK cascade, regulation of JNK cascade, protein autophosphorylation, insulin-like growth factor receptor signaling pathway, positive regulation of protein kinase B signaling,
GOTERM_CC_DIRECT	insulin receptor complex, membrane, axon,
GOTERM_MF_DIRECT	insulin-activated receptor activity, ATP binding, phosphatidylinositol 3-kinase binding, insulin receptor substrate binding,
KEGG_PATHWAY	EGFR tyrosine kinase inhibitor resistance, Endocrine resistance, MAPK signaling pathway, Ras signaling pathway, Rap1 signaling pathway, HIF-1 signaling pathway, FoxO signaling pathway, Oocyte meiosis, Autophagy - animal, Endocytosis, mTOR signaling pathway, PI3K-Akt signaling pathway, AMPK signaling pathway, Longevity regulating pathway, Longevity regulating pathway - multiple species, Focal adhe…
PUBMED_ID	22301074, 23820243, 30032202,
UP_KW_CELLULAR_COMPONENT	Membrane,
UP_KW_MOLECULAR_FUNCTION	Receptor,
UP_SEQ_FEATURE	DOMAIN:Receptor L-domain, REGION:Disordered, TRANSMEM:Helical,
102408150	insulin like growth factor 2 mRNA binding protein 2(IGF2BP2)	Related Genes	Bubalus bubalis
GOTERM_BP_DIRECT	nervous system development, regulation of gene expression,
GOTERM_CC_DIRECT	nucleus, cytoplasm, cytosol,
GOTERM_MF_DIRECT	mRNA 3'-UTR binding,
PUBMED_ID	30032202,
102393529	interleukin 10 receptor subunit alpha(IL10RA)	Related Genes	Bubalus bubalis
GOTERM_MF_DIRECT	protein binding,
KEGG_PATHWAY	Cytokine-cytokine receptor interaction, Viral protein interaction with cytokine and cytokine receptor, JAK-STAT signaling pathway, Toxoplasmosis, Tuberculosis, Human cytomegalovirus infection,
PUBMED_ID	22301074,
102394618	interleukin 10 receptor subunit beta(IL10RB)	Related Genes	Bubalus bubalis
GOTERM_MF_DIRECT	interleukin-10 receptor activity, protein binding,
KEGG_PATHWAY	Cytokine-cytokine receptor interaction, Viral protein interaction with cytokine and cytokine receptor, JAK-STAT signaling pathway, Toxoplasmosis, Tuberculosis, Human cytomegalovirus infection,
PUBMED_ID	22301074, 30032202,
102400790	interleukin 10(IL10)	Related Genes	Bubalus bubalis
GOTERM_BP_DIRECT	regulation of cytokine production, immune response, positive regulation of biosynthetic process,
GOTERM_CC_DIRECT	extracellular region, extracellular space,
GOTERM_MF_DIRECT	cytokine activity,
KEGG_PATHWAY	Cytokine-cytokine receptor interaction, Viral protein interaction with cytokine and cytokine receptor, FoxO signaling pathway, Efferocytosis, C-type lectin receptor signaling pathway, JAK-STAT signaling pathway, T cell receptor signaling pathway, Intestinal immune network for IgA production, Pertussis, Yersinia infection, Leishmaniasis, Chagas disease, African trypanosomiasis, Malaria, Toxoplasmo…
PUBMED_ID	15990173, 16870267, 22301074,
UP_KW_CELLULAR_COMPONENT	Secreted,
UP_KW_MOLECULAR_FUNCTION	Cytokine,
UP_KW_PTM	Disulfide bond,
102401432	interleukin 18(IL18)	Related Genes	Bubalus bubalis
GOTERM_BP_DIRECT	inflammatory response, immune response, regulation of gene expression, positive regulation of macromolecule biosynthetic process,
GOTERM_CC_DIRECT	extracellular space, cytoplasm,
GOTERM_MF_DIRECT	cytokine activity,
KEGG_PATHWAY	Cytokine-cytokine receptor interaction, Viral protein interaction with cytokine and cytokine receptor, NOD-like receptor signaling pathway, Cytosolic DNA-sensing pathway, Salmonella infection, Legionellosis, Yersinia infection, African trypanosomiasis, Malaria, Tuberculosis, Influenza A, Inflammatory bowel disease, Rheumatoid arthritis, Lipid and atherosclerosis,
PUBMED_ID	15990173, 22301074,
UP_KW_CELLULAR_COMPONENT	Secreted,
UP_KW_MOLECULAR_FUNCTION	Cytokine,
102415101	interleukin 6(IL6)	Related Genes	Bubalus bubalis
GOTERM_BP_DIRECT	acute-phase response, immune response, positive regulation of cell proliferation, positive regulation of biosynthetic process, vascular endothelial growth factor production, response to activity, glucose homeostasis, regulation of insulin secretion, positive regulation of multicellular organismal process, regulation of glucagon secretion, interleukin-6-mediated signaling pathway, T-helper 17 cell…
GOTERM_CC_DIRECT	extracellular region, extracellular space,
GOTERM_MF_DIRECT	cytokine activity, interleukin-6 receptor binding, growth factor activity,
KEGG_PATHWAY	EGFR tyrosine kinase inhibitor resistance, Antifolate resistance, Cytokine-cytokine receptor interaction, Viral protein interaction with cytokine and cytokine receptor, HIF-1 signaling pathway, FoxO signaling pathway, PI3K-Akt signaling pathway, Cellular senescence, Toll-like receptor signaling pathway, NOD-like receptor signaling pathway, Cytosolic DNA-sensing pathway, C-type lectin receptor sig…
PUBMED_ID	17224182, 22301074, 25433435, 30032202,
UP_KW_BIOLOGICAL_PROCESS	Acute phase,
UP_KW_CELLULAR_COMPONENT	Secreted,
UP_KW_MOLECULAR_FUNCTION	Cytokine, Growth factor,
UP_KW_PTM	Glycoprotein, Phosphoprotein, Disulfide bond,
UP_SEQ_FEATURE	CARBOHYD:N-linked (GlcNAc...) asparagine,
102412415	lipoprotein lipase(LPL)	Related Genes	Bubalus bubalis
GOTERM_BP_DIRECT	lipid metabolic process, response to glucose, triglyceride catabolic process,
GOTERM_CC_DIRECT	plasma membrane, very-low-density lipoprotein particle, chylomicron,
GOTERM_MF_DIRECT	lipoprotein lipase activity, heparin binding, apolipoprotein binding, metal ion binding,
KEGG_PATHWAY	Glycerolipid metabolism, PPAR signaling pathway, Cholesterol metabolism, Alzheimer disease,
PUBMED_ID	22301074, 30032202,
UP_KW_CELLULAR_COMPONENT	Chylomicron, Extracellular matrix, Membrane, VLDL, Secreted,
UP_KW_MOLECULAR_FUNCTION	Hydrolase,
UP_KW_PTM	Glycoprotein, Lipoprotein, Nitration,
UP_SEQ_FEATURE	ACT_SITE:Charge relay system, ACT_SITE:Nucleophile, DOMAIN:PLAT,
102391004	low density lipoprotein receptor(LDLR)	Related Genes	Bubalus bubalis
GOTERM_MF_DIRECT	calcium ion binding, protein binding,
KEGG_PATHWAY	Endocytosis, Ovarian steroidogenesis, Aldosterone synthesis and secretion, Cortisol synthesis and secretion, Cushing syndrome, Bile secretion, Cholesterol metabolism, Toxoplasmosis, Hepatitis C, Lipid and atherosclerosis,
PUBMED_ID	22301074,
102399115	mitogen-activated protein kinase kinase kinase 11(MAP3K11)	Related Genes	Bubalus bubalis
GOTERM_BP_DIRECT	protein phosphorylation, microtubule-based process, positive regulation of apoptotic process,
GOTERM_CC_DIRECT	centrosome,
GOTERM_MF_DIRECT	JUN kinase kinase kinase activity, protein binding, ATP binding,
KEGG_PATHWAY	MAPK signaling pathway, Non-alcoholic fatty liver disease,
PUBMED_ID	22301074, 30032202,
102391990	myocyte enhancer factor 2C(MEF2C)	Related Genes	Bubalus bubalis
GOTERM_BP_DIRECT	heart development, cell differentiation, positive regulation of transcription from RNA polymerase II promoter,
GOTERM_MF_DIRECT	RNA polymerase II core promoter proximal region sequence-specific DNA binding, RNA polymerase II transcription factor activity, sequence-specific DNA binding, histone deacetylase binding, protein dimerization activity,
KEGG_PATHWAY	MAPK signaling pathway, cGMP-PKG signaling pathway, Apelin signaling pathway, Oxytocin signaling pathway, Parathyroid hormone synthesis, secretion and action, Transcriptional misregulation in cancer, Fluid shear stress and atherosclerosis,
PUBMED_ID	22301074, 30032202,
102414042	myostatin(MSTN)	Related Genes	Bubalus bubalis
GOTERM_BP_DIRECT	positive regulation of lamellipodium assembly, positive regulation of macrophage chemotaxis, myoblast migration involved in skeletal muscle regeneration, SMAD protein signal transduction,
GOTERM_CC_DIRECT	extracellular region, extracellular space,
GOTERM_MF_DIRECT	cytokine activity, growth factor activity, heparin binding, identical protein binding,
KEGG_PATHWAY	Cytokine-cytokine receptor interaction,
PUBMED_ID	22301074, 28355117, 30032202,
UP_KW_CELLULAR_COMPONENT	Secreted,
UP_KW_MOLECULAR_FUNCTION	Cytokine, Growth factor, Heparin-binding,
UP_KW_PTM	Cleavage on pair of basic residues, Glycoprotein, Disulfide bond,
UP_SEQ_FEATURE	CARBOHYD:N-linked (GlcNAc...) asparagine, DISULFID:Interchain, DOMAIN:TGF-beta family profile, DOMAIN:TGF-beta propeptide, SITE:Cleavage,
112587511	myristoylated alanine rich protein kinase C substrate(MARCKS)	Related Genes	Bubalus bubalis
GOTERM_BP_DIRECT	actin filament organization, central nervous system development,
GOTERM_CC_DIRECT	cytoplasm, plasma membrane, actin filament bundle,
GOTERM_MF_DIRECT	calmodulin binding, actin filament binding,
KEGG_PATHWAY	Fc gamma R-mediated phagocytosis, MicroRNAs in cancer,
PUBMED_ID	22301074, 30032202,
102408426	oxidized low density lipoprotein receptor 1(OLR1)	Related Genes	Bubalus bubalis
GOTERM_BP_DIRECT	inflammatory response, leukocyte cell-cell adhesion, cell death, lipoprotein metabolic process,
GOTERM_CC_DIRECT	plasma membrane, receptor complex,
GOTERM_MF_DIRECT	low-density lipoprotein receptor activity,
KEGG_PATHWAY	PPAR signaling pathway, Phagosome, Lipid and atherosclerosis,
PUBMED_ID	30032202,
102414888	signal transducer and activator of transcription 3(STAT3)	Related Genes	Bubalus bubalis
GOTERM_BP_DIRECT	regulation of transcription from RNA polymerase II promoter, defense response, signal transduction, JAK-STAT cascade, leptin-mediated signaling pathway, regulation of cell proliferation, response to peptide hormone, JAK-STAT cascade involved in growth hormone signaling pathway,
GOTERM_MF_DIRECT	RNA polymerase II core promoter proximal region sequence-specific DNA binding, RNA polymerase II transcription factor activity, sequence-specific DNA binding, transcription factor activity, sequence-specific DNA binding,
KEGG_PATHWAY	EGFR tyrosine kinase inhibitor resistance, Chemokine signaling pathway, HIF-1 signaling pathway, FoxO signaling pathway, Necroptosis, Signaling pathways regulating pluripotency of stem cells, JAK-STAT signaling pathway, Th17 cell differentiation, Prolactin signaling pathway, Adipocytokine signaling pathway, Insulin resistance, AGE-RAGE signaling pathway in diabetic complications, Growth hormone s…
PUBMED_ID	30032202,
UP_SEQ_FEATURE	DOMAIN:Signal transducer and activator of transcription linker,
102395356	solute carrier family 2 member 3(SLC2A3)	Related Genes	Bubalus bubalis
GOTERM_BP_DIRECT	glucose transmembrane transport,
GOTERM_CC_DIRECT	membrane,
GOTERM_MF_DIRECT	glucose transmembrane transporter activity,
PUBMED_ID	22301074, 30032202,
102407317	solute carrier family 30 member 4(SLC30A4)	Related Genes	Bubalus bubalis
GOTERM_BP_DIRECT	response to zinc ion, zinc II ion transmembrane transport,
GOTERM_CC_DIRECT	plasma membrane,
GOTERM_MF_DIRECT	zinc ion transmembrane transporter activity,
PUBMED_ID	30032202,
102411800	superoxide dismutase 2(SOD2)	Related Genes	Bubalus bubalis
GOTERM_BP_DIRECT	superoxide metabolic process,
GOTERM_CC_DIRECT	mitochondrion, mitochondrial matrix,
GOTERM_MF_DIRECT	superoxide dismutase activity, metal ion binding,
KEGG_PATHWAY	FoxO signaling pathway, Peroxisome, Longevity regulating pathway, Longevity regulating pathway - multiple species, Huntington disease, Chemical carcinogenesis - reactive oxygen species, Lipid and atherosclerosis,
PUBMED_ID	22301074, 30032202,
UP_KW_PTM	Ubl conjugation, Nitration,
UP_SEQ_FEATURE	DOMAIN:Manganese/iron superoxide dismutase C-terminal, DOMAIN:Manganese/iron superoxide dismutase N-terminal,
102397559	suppressor of cytokine signaling 3(SOCS3)	Related Genes	Bubalus bubalis
GOTERM_BP_DIRECT	intracellular signal transduction, phosphatidylinositol phosphorylation,
GOTERM_CC_DIRECT	phosphatidylinositol 3-kinase complex,
GOTERM_MF_DIRECT	1-phosphatidylinositol-3-kinase regulator activity,
KEGG_PATHWAY	Ubiquitin mediated proteolysis, Osteoclast differentiation, JAK-STAT signaling pathway, TNF signaling pathway, Insulin signaling pathway, Prolactin signaling pathway, Adipocytokine signaling pathway, Type II diabetes mellitus, Insulin resistance, Non-alcoholic fatty liver disease, Growth hormone synthesis, secretion and action, Hepatitis C, Influenza A, Herpes simplex virus 1 infection,
PUBMED_ID	22301074, 30032202,
102415943	syndecan binding protein(SDCBP)	Related Genes	Bubalus bubalis
GOTERM_BP_DIRECT	positive regulation of transforming growth factor beta receptor signaling pathway,
GOTERM_CC_DIRECT	cytoplasm, plasma membrane,
GOTERM_MF_DIRECT	syndecan binding,
PUBMED_ID	30032202,
102401160	thrombospondin 1(THBS1)	Related Genes	Bubalus bubalis
GOTERM_BP_DIRECT	cell adhesion, negative regulation of angiogenesis,
GOTERM_CC_DIRECT	extracellular region,
GOTERM_MF_DIRECT	calcium ion binding, protein binding,
KEGG_PATHWAY	Rap1 signaling pathway, p53 signaling pathway, Phagosome, Efferocytosis, PI3K-Akt signaling pathway, TGF-beta signaling pathway, Focal adhesion, ECM-receptor interaction, Malaria, Human papillomavirus infection, Proteoglycans in cancer, MicroRNAs in cancer, Bladder cancer,
PUBMED_ID	22301074, 26766209, 30032202,
102402458	tissue factor pathway inhibitor 2(TFPI2)	Related Genes	Bubalus bubalis
GOTERM_BP_DIRECT	negative regulation of peptidase activity,
GOTERM_CC_DIRECT	extracellular region, extracellular space,
GOTERM_MF_DIRECT	serine-type endopeptidase inhibitor activity,
PUBMED_ID	22301074, 26766209, 30032202,
102392112	tumor necrosis factor(TNF)	Related Genes	Bubalus bubalis
GOTERM_BP_DIRECT	positive regulation of protein phosphorylation, immune response, extrinsic apoptotic signaling pathway via death domain receptors, vascular endothelial growth factor production, tumor necrosis factor-mediated signaling pathway, positive regulation of apoptotic process, negative regulation of protein complex disassembly, positive regulation of protein complex disassembly, positive regulation of MA…
GOTERM_CC_DIRECT	extracellular space, plasma membrane, cell surface, membrane,
GOTERM_MF_DIRECT	cytokine activity, tumor necrosis factor receptor binding, CD40 receptor binding,
KEGG_PATHWAY	Antifolate resistance, MAPK signaling pathway, Cytokine-cytokine receptor interaction, Viral protein interaction with cytokine and cytokine receptor, NF-kappa B signaling pathway, Sphingolipid signaling pathway, mTOR signaling pathway, Apoptosis, Necroptosis, TGF-beta signaling pathway, Osteoclast differentiation, Antigen processing and presentation, Toll-like receptor signaling pathway, NOD-like…
PUBMED_ID	15265025, 17224182, 22301074, 25433435, 27739092, 30032202,
UP_KW_CELLULAR_COMPONENT	Membrane, Secreted, Cell membrane,
UP_KW_MOLECULAR_FUNCTION	Cytokine,
UP_KW_PTM	Glycoprotein, Lipoprotein, Myristate, Phosphoprotein, Disulfide bond,
UP_SEQ_FEATURE	CARBOHYD:O-linked (GalNAc...) serine; in soluble form, DOMAIN:TNF family profile, LIPID:N6-myristoyl lysine, SITE:Cleavage; by ADAM17, SITE:Cleavage; by SPPL2A or SPPL2B, TOPO_DOM:Cytoplasmic, TOPO_DOM:Extracellular, TRANSMEM:Helical, TRANSMEM:Helical; Signal-anchor for type II membrane protein,
102412630	ubiquitin conjugating enzyme E2 Q1(UBE2Q1)	Related Genes	Bubalus bubalis
KEGG_PATHWAY	Ubiquitin mediated proteolysis,
102390971	zinc finger and BTB domain containing 38(ZBTB38)	Related Genes	Bubalus bubalis
GOTERM_BP_DIRECT	negative regulation of transcription from RNA polymerase II promoter, regulation of cytokine production, regulation of immune system process,
GOTERM_MF_DIRECT	protein binding,
PUBMED_ID	22301074, 30032202,

## Sheet: Capra hircus
102187599	AP2 associated kinase 1(AAK1)	Related Genes	Capra hircus
GOTERM_BP_DIRECT	protein phosphorylation, regulation of protein localization, positive regulation of Notch signaling pathway, protein stabilization, regulation of clathrin-dependent endocytosis,
GOTERM_CC_DIRECT	cytosol, plasma membrane, intracellular membrane-bounded organelle, presynapse,
GOTERM_MF_DIRECT	protein kinase activity, Notch binding, ATP binding, AP-2 adaptor complex binding,
PUBMED_ID	22301074, 24130835,
UP_SEQ_FEATURE	COMPBIAS:Polar residues, COMPBIAS:Pro residues, DOMAIN:Protein kinase, REGION:Disordered,
102174114	AT-rich interaction domain 3A(ARID3A)	Related Genes	Capra hircus
GOTERM_BP_DIRECT	regulation of transcription from RNA polymerase II promoter, positive regulation of transcription from RNA polymerase II promoter,
GOTERM_CC_DIRECT	nucleus, nucleoplasm, cytosol, membrane raft,
GOTERM_MF_DIRECT	DNA binding, chromatin binding, transcription cofactor activity, identical protein binding,
PUBMED_ID	22301074, 30032202,
UP_KW_BIOLOGICAL_PROCESS	Transcription, Transcription regulation,
UP_KW_CELLULAR_COMPONENT	Nucleus,
UP_KW_MOLECULAR_FUNCTION	DNA-binding,
UP_SEQ_FEATURE	COMPBIAS:Acidic residues, COMPBIAS:Basic and acidic residues, COMPBIAS:Polar residues, DOMAIN:ARID, DOMAIN:REKLES, REGION:Disordered,
102187789	BTG anti-proliferation factor 2(BTG2)	Related Genes	Capra hircus
GOTERM_BP_DIRECT	cellular response to DNA damage stimulus, neuroblast proliferation, negative regulation of neuroblast proliferation, negative regulation of cell proliferation, associative learning, anterior/posterior pattern specification, negative regulation of translation, dentate gyrus development, central nervous system neuron development, neuron projection development, skeletal muscle cell differentiation, …
GOTERM_CC_DIRECT	nucleus, cytoplasm,
KEGG_PATHWAY	RNA degradation,
PUBMED_ID	30032202,
UP_SEQ_FEATURE	DOMAIN:Anti-proliferative protein,
102170644	C-C motif chemokine ligand 20(CCL20)	Related Genes	Capra hircus
GOTERM_BP_DIRECT	monocyte chemotaxis, inflammatory response, immune response, G-protein coupled receptor signaling pathway, neutrophil chemotaxis, calcium-mediated signaling using intracellular calcium source, positive regulation of GTPase activity, lymphocyte chemotaxis, chemokine-mediated signaling pathway, positive regulation of ERK1 and ERK2 cascade, cellular response to interferon-gamma, cellular response to…
GOTERM_CC_DIRECT	extracellular region, extracellular space,
GOTERM_MF_DIRECT	chemokine activity, CCR6 chemokine receptor binding, CCR chemokine receptor binding,
KEGG_PATHWAY	Cytokine-cytokine receptor interaction, Viral protein interaction with cytokine and cytokine receptor, Chemokine signaling pathway, IL-17 signaling pathway, TNF signaling pathway, Rheumatoid arthritis,
PUBMED_ID	22301074, 24130835, 30032202,
UP_KW_BIOLOGICAL_PROCESS	Chemotaxis,
UP_KW_CELLULAR_COMPONENT	Secreted,
UP_KW_MOLECULAR_FUNCTION	Cytokine,
UP_SEQ_FEATURE	DOMAIN:Chemokine interleukin-8-like,
102189703	C-X3-C motif chemokine ligand 1(CX3CL1)	Related Genes	Capra hircus
GOTERM_BP_DIRECT	monocyte chemotaxis, inflammatory response, immune response, G-protein coupled receptor signaling pathway, neutrophil chemotaxis, positive regulation of GTPase activity, lymphocyte chemotaxis, chemokine-mediated signaling pathway, positive regulation of ERK1 and ERK2 cascade, cellular response to interferon-gamma, cellular response to interleukin-1, cellular response to tumor necrosis factor,
GOTERM_CC_DIRECT	extracellular region, extracellular space, membrane,
GOTERM_MF_DIRECT	chemokine activity, CCR chemokine receptor binding,
KEGG_PATHWAY	Cytokine-cytokine receptor interaction, Viral protein interaction with cytokine and cytokine receptor, Chemokine signaling pathway, Efferocytosis, TNF signaling pathway, Human cytomegalovirus infection,
PUBMED_ID	22301074, 30032202,
UP_KW_CELLULAR_COMPONENT	Membrane,
UP_KW_MOLECULAR_FUNCTION	Cytokine,
UP_SEQ_FEATURE	COMPBIAS:Polar residues, DOMAIN:Chemokine interleukin-8-like, REGION:Disordered, TRANSMEM:Helical,
102190494	CD69 molecule(CD69)	Related Genes	Capra hircus
GOTERM_CC_DIRECT	external side of plasma membrane, membrane, macromolecular complex,
GOTERM_MF_DIRECT	identical protein binding,
PUBMED_ID	30032202,
UP_KW_CELLULAR_COMPONENT	Membrane,
UP_SEQ_FEATURE	COMPBIAS:Polar residues, DOMAIN:C-type lectin, REGION:Disordered, TRANSMEM:Helical,
102172598	DLC1 Rho GTPase activating protein(DLC1)	Related Genes	Capra hircus
GOTERM_BP_DIRECT	apoptotic process, signal transduction, negative regulation of cell proliferation, regulation of cell shape, actin cytoskeleton organization, negative regulation of cell migration, regulation of Rho protein signal transduction, negative regulation of Rho protein signal transduction, positive regulation of protein dephosphorylation, negative regulation of stress fiber assembly, negative regulation…
GOTERM_CC_DIRECT	nucleus, cytoplasm, endoplasmic reticulum, cytosol, caveola, focal adhesion, cortical actin cytoskeleton, ruffle membrane, membrane raft,
GOTERM_MF_DIRECT	GTPase activator activity, protein binding, lipid binding, SH2 domain binding,
PUBMED_ID	22301074, 30032202,
UP_KW_MOLECULAR_FUNCTION	GTPase activation,
UP_KW_PTM	Phosphoprotein,
UP_SEQ_FEATURE	COMPBIAS:Basic and acidic residues, COMPBIAS:Polar residues, DOMAIN:Rho-GAP, DOMAIN:START, REGION:Disordered,
102180284	DnaJ heat shock protein family (Hsp40) member C12(DNAJC12)	Related Genes	Capra hircus
GOTERM_CC_DIRECT	cytoplasm,
PUBMED_ID	24130835, 30032202,
UP_KW_MOLECULAR_FUNCTION	Chaperone,
UP_SEQ_FEATURE	COMPBIAS:Basic and acidic residues, DOMAIN:J, REGION:Disordered,
102177358	ERBB receptor feedback inhibitor 1(ERRFI1)	Related Genes	Capra hircus
GOTERM_BP_DIRECT	liver development, tissue homeostasis, glucose metabolic process, bile acid biosynthetic process, apoptotic process, epidermal growth factor receptor signaling pathway, embryo implantation, cholesterol metabolic process, response to xenobiotic stimulus, gene expression, cell migration, negative regulation of protein autophosphorylation, response to estradiol, response to progesterone, response to…
GOTERM_CC_DIRECT	nucleus, cytosol, plasma membrane, extrinsic component of cytoplasmic side of plasma membrane,
GOTERM_MF_DIRECT	protein kinase binding,
PUBMED_ID	30032202,
UP_KW_CELLULAR_COMPONENT	Membrane, Nucleus, Cytoplasm, Cell membrane,
UP_KW_PTM	Phosphoprotein,
UP_SEQ_FEATURE	COMPBIAS:Polar residues, DOMAIN:Cdc42 binding, DOMAIN:Mig-6, REGION:Disordered,
102179854	LTV1 ribosome biogenesis factor(LTV1)	Related Genes	Capra hircus
GOTERM_BP_DIRECT	ribosomal small subunit export from nucleus, ribosomal small subunit biogenesis,
GOTERM_CC_DIRECT	nucleus, nucleoplasm, cytosol, preribosome, small subunit precursor,
PUBMED_ID	22301074, 30032202,
UP_SEQ_FEATURE	COMPBIAS:Acidic residues, COMPBIAS:Basic and acidic residues, COMPBIAS:Basic residues, COMPBIAS:Polar residues, REGION:Disordered,
102175864	MAX dimerization protein 1(MXD1)	Related Genes	Capra hircus
GOTERM_BP_DIRECT	negative regulation of transcription from RNA polymerase II promoter,
GOTERM_CC_DIRECT	chromatin, nucleoplasm, mitochondrion, cytosol, Mad-Max complex,
GOTERM_MF_DIRECT	RNA polymerase II core promoter proximal region sequence-specific DNA binding, RNA polymerase II transcription factor activity, sequence-specific DNA binding, transcriptional repressor activity, RNA polymerase II transcription regulatory region sequence-specific binding, protein dimerization activity,
PUBMED_ID	22301074, 30032202,
UP_SEQ_FEATURE	COMPBIAS:Polar residues, DOMAIN:BHLH, REGION:Disordered,
102172621	TNF alpha induced protein 8(TNFAIP8)	Related Genes	Capra hircus
GOTERM_BP_DIRECT	regulation of apoptotic process, positive regulation of apoptotic process,
GOTERM_CC_DIRECT	nucleoplasm, cytoplasm,
GOTERM_MF_DIRECT	cysteine-type endopeptidase inhibitor activity involved in apoptotic process,
PUBMED_ID	22301074, 30032202,
UP_KW_BIOLOGICAL_PROCESS	Apoptosis,
100860762	butyrophilin subfamily 1 member A1(BTN1A1)	Related Genes	Capra hircus
GOTERM_BP_DIRECT	regulation of cytokine production, T cell receptor signaling pathway,
GOTERM_CC_DIRECT	external side of plasma membrane, membrane,
GOTERM_MF_DIRECT	receptor binding,
PUBMED_ID	30032202,
UP_KW_CELLULAR_COMPONENT	Membrane,
UP_KW_PTM	Glycoprotein, Disulfide bond,
UP_SEQ_FEATURE	DOMAIN:B30.2/SPRY, DOMAIN:Ig-like, TRANSMEM:Helical,
102174052	calsyntenin 1(CLSTN1)	Related Genes	Capra hircus
GOTERM_BP_DIRECT	regulation of cell growth, homophilic cell adhesion via plasma membrane adhesion molecules, positive regulation of synaptic transmission, positive regulation of synapse assembly, regulation of synapse maturation, neurotransmitter receptor transport to postsynaptic membrane, vesicle-mediated transport in synapse,
GOTERM_CC_DIRECT	Golgi membrane, extracellular region, endoplasmic reticulum membrane, cell surface, postsynaptic density, postsynaptic membrane, postsynaptic endosome, glutamatergic synapse,
GOTERM_MF_DIRECT	beta-amyloid binding, calcium ion binding, kinesin binding, X11-like protein binding,
PUBMED_ID	22301074, 30032202,
UP_KW_CELLULAR_COMPONENT	Membrane, Synapse,
UP_KW_LIGAND	Calcium,
UP_KW_PTM	Glycoprotein,
UP_SEQ_FEATURE	COMPBIAS:Acidic residues, COMPBIAS:Polar residues, DOMAIN:Cadherin, REGION:Disordered, TRANSMEM:Helical,
102190937	cathepsin C(CTSC)	Related Genes	Capra hircus
GOTERM_BP_DIRECT	T cell mediated cytotoxicity, proteolysis, negative regulation of myelination, proteolysis involved in cellular protein catabolic process, positive regulation of microglial cell activation, positive regulation of apoptotic signaling pathway,
GOTERM_CC_DIRECT	extracellular space, nucleoplasm, lysosome, centrosome,
GOTERM_MF_DIRECT	cysteine-type endopeptidase activity, serine-type endopeptidase activity, cysteine-type peptidase activity, dipeptidyl-peptidase activity, peptidase activator activity involved in apoptotic process,
KEGG_PATHWAY	Lysosome, Apoptosis,
PUBMED_ID	30032202,
UP_KW_CELLULAR_COMPONENT	Lysosome,
UP_KW_LIGAND	Chloride,
UP_KW_MOLECULAR_FUNCTION	Hydrolase, Protease, Thiol protease,
UP_KW_PTM	Glycoprotein, Disulfide bond,
UP_SEQ_FEATURE	DOMAIN:Cathepsin C exclusion, DOMAIN:Peptidase C1A papain C-terminal,
102191023	cytoskeleton associated protein 4(CKAP4)	Related Genes	Capra hircus
GOTERM_CC_DIRECT	rough endoplasmic reticulum, lipid particle, membrane,
KEGG_PATHWAY	Protein processing in endoplasmic reticulum,
PUBMED_ID	30032202,
UP_KW_CELLULAR_COMPONENT	Membrane, Cytoplasm, Cell membrane,
UP_KW_PTM	Phosphoprotein,
UP_SEQ_FEATURE	COMPBIAS:Pro residues, REGION:Disordered, TRANSMEM:Helical,
102188376	fibrinogen like 2(FGL2)	Related Genes	Capra hircus
GOTERM_BP_DIRECT	T cell activation via T cell receptor contact with antigen bound to MHC molecule on antigen presenting cell, negative regulation of dendritic cell antigen processing and presentation, negative regulation of macrophage antigen processing and presentation, negative regulation of memory T cell differentiation, negative regulation of defense response to virus,
GOTERM_CC_DIRECT	extracellular region, extracellular space,
PUBMED_ID	30032202,
UP_KW_CELLULAR_COMPONENT	Secreted,
UP_KW_PTM	Disulfide bond,
UP_SEQ_FEATURE	DOMAIN:Fibrinogen C-terminal, REGION:Disordered,
102178454	fibroblast growth factor 7(FGF7)	Related Genes	Capra hircus
GOTERM_BP_DIRECT	endothelial cell proliferation, positive regulation of endothelial cell proliferation, fibroblast growth factor receptor signaling pathway, animal organ morphogenesis, mesenchymal cell proliferation, positive regulation of gene expression, positive regulation of keratinocyte proliferation, actin cytoskeleton organization, cell differentiation, lung development, regulation of cell migration, hair …
GOTERM_CC_DIRECT	extracellular region, extracellular space, cytoplasm, Golgi apparatus,
GOTERM_MF_DIRECT	type 2 fibroblast growth factor receptor binding, growth factor activity, chemoattractant activity,
KEGG_PATHWAY	MAPK signaling pathway, Ras signaling pathway, Rap1 signaling pathway, Calcium signaling pathway, PI3K-Akt signaling pathway, Regulation of actin cytoskeleton, Pathways in cancer, Chemical carcinogenesis - receptor activation, Melanoma, Breast cancer, Gastric cancer,
PUBMED_ID	22301074, 30032202,
UP_KW_MOLECULAR_FUNCTION	Growth factor,
102176386	glycerol-3-phosphate acyltransferase, mitochondrial(GPAM)	Related Genes	Capra hircus
GOTERM_BP_DIRECT	regulation of cytokine production, fatty acid metabolic process, acyl-CoA metabolic process, phosphatidylglycerol biosynthetic process, activation-induced cell death of T cells, phospholipid biosynthetic process, response to glucose, CDP-diacylglycerol biosynthetic process, triglyceride biosynthetic process, positive regulation of multicellular organism growth, positive regulation of activated T …
GOTERM_CC_DIRECT	mitochondrial outer membrane, plasma membrane, mitochondrial membrane,
GOTERM_MF_DIRECT	glycerol-3-phosphate O-acyltransferase activity,
KEGG_PATHWAY	Glycerolipid metabolism, Glycerophospholipid metabolism, Metabolic pathways,
PUBMED_ID	22301074, 30032202,
UP_KW_BIOLOGICAL_PROCESS	Lipid metabolism, Lipid biosynthesis, Phospholipid biosynthesis, Phospholipid metabolism,
UP_KW_CELLULAR_COMPONENT	Membrane, Mitochondrion,
UP_KW_MOLECULAR_FUNCTION	Transferase,
UP_KW_PTM	Acetylation, Phosphoprotein,
UP_SEQ_FEATURE	DOMAIN:Phospholipid/glycerol acyltransferase, REGION:Disordered,
102182240	heat shock protein family A (Hsp70) member 8(HSPA8)	Related Genes	Capra hircus
GOTERM_BP_DIRECT	vesicle-mediated transport, cellular response to unfolded protein, protein refolding, chaperone mediated protein folding requiring cofactor,
GOTERM_CC_DIRECT	nucleus, cytoplasm, cytosol, plasma membrane,
GOTERM_MF_DIRECT	ATP binding, ATPase activity, heat shock protein binding, unfolded protein binding, misfolded protein binding,
KEGG_PATHWAY	Spliceosome, MAPK signaling pathway, Protein processing in endoplasmic reticulum, Endocytosis, Longevity regulating pathway - multiple species, Antigen processing and presentation, Estrogen signaling pathway, Prion disease, Legionellosis, Toxoplasmosis, Measles, Lipid and atherosclerosis,
PUBMED_ID	22301074, 24114386, 30032202,
UP_KW_BIOLOGICAL_PROCESS	Stress response,
UP_KW_LIGAND	ATP-binding,
UP_SEQ_FEATURE	REGION:Disordered,
102169745	high mobility group box 3(HMGB3)	Related Genes	Capra hircus
GOTERM_BP_DIRECT	DNA metabolic process, regulation of transcription from RNA polymerase II promoter, innate immune response,
GOTERM_CC_DIRECT	nucleus, chromosome,
GOTERM_MF_DIRECT	DNA binding, bending,
PUBMED_ID	22301074, 30032202,
UP_KW_BIOLOGICAL_PROCESS	Immunity, Innate immunity,
UP_KW_CELLULAR_COMPONENT	Chromosome,
UP_KW_MOLECULAR_FUNCTION	DNA-binding,
UP_SEQ_FEATURE	COMPBIAS:Acidic residues, COMPBIAS:Basic and acidic residues, DNA_BIND:HMG box, DOMAIN:HMG box, REGION:Disordered,
102179703	insulin like growth factor 2 mRNA binding protein 2(IGF2BP2)	Related Genes	Capra hircus
GOTERM_BP_DIRECT	nervous system development, regulation of gene expression, negative regulation of translation, mRNA transport, CRD-mediated mRNA stabilization, energy homeostasis,
GOTERM_CC_DIRECT	P-body, nucleus, cytoplasm, cytosol, cytoskeleton, cytoplasmic stress granule,
GOTERM_MF_DIRECT	RNA binding, mRNA 3'-UTR binding, mRNA 5'-UTR binding, translation regulator activity, nucleic acid binding, N6-methyladenosine-containing RNA binding,
PUBMED_ID	30032202,
UP_KW_BIOLOGICAL_PROCESS	mRNA transport, Translation regulation, Transport,
UP_KW_MOLECULAR_FUNCTION	RNA-binding,
UP_SEQ_FEATURE	DOMAIN:RRM, REGION:Disordered,
102174776	interleukin 10 receptor subunit beta(IL10RB)	Related Genes	Capra hircus
GOTERM_BP_DIRECT	positive regulation of JAK-STAT cascade, positive regulation of cellular respiration,
GOTERM_CC_DIRECT	membrane,
GOTERM_MF_DIRECT	interleukin-10 receptor activity, protein binding,
KEGG_PATHWAY	Cytokine-cytokine receptor interaction, Viral protein interaction with cytokine and cytokine receptor, JAK-STAT signaling pathway, Toxoplasmosis, Tuberculosis, Human cytomegalovirus infection,
PUBMED_ID	22301074, 30032202,
UP_KW_CELLULAR_COMPONENT	Membrane,
UP_SEQ_FEATURE	DOMAIN:Fibronectin type-III, TRANSMEM:Helical,
100860746	interleukin 10(IL10)	Related Genes	Capra hircus
GOTERM_BP_DIRECT	regulation of cytokine production, positive regulation of cytokine production, positive regulation of endothelial cell proliferation, chronic inflammatory response to antigenic stimulus, positive regulation of immunoglobulin production, negative regulation of cytokine production involved in immune response, negative regulation of chronic inflammatory response to antigenic stimulus, positive regul…
GOTERM_CC_DIRECT	extracellular region, extracellular space,
GOTERM_MF_DIRECT	cytokine activity, protein dimerization activity,
KEGG_PATHWAY	Cytokine-cytokine receptor interaction, Viral protein interaction with cytokine and cytokine receptor, FoxO signaling pathway, Efferocytosis, C-type lectin receptor signaling pathway, JAK-STAT signaling pathway, T cell receptor signaling pathway, Intestinal immune network for IgA production, Pertussis, Yersinia infection, Leishmaniasis, Chagas disease, African trypanosomiasis, Malaria, Toxoplasmo…
PUBMED_ID	22301074, 24130835,
UP_KW_CELLULAR_COMPONENT	Secreted,
UP_KW_MOLECULAR_FUNCTION	Cytokine,
UP_KW_PTM	Disulfide bond,
102180603	lipin 1(LPIN1)	Related Genes	Capra hircus
GOTERM_BP_DIRECT	fatty acid catabolic process, triglyceride biosynthetic process, cellular response to insulin stimulus, positive regulation of transcription from RNA polymerase II promoter,
GOTERM_CC_DIRECT	nucleus, mitochondrial outer membrane, endoplasmic reticulum, cytosol,
GOTERM_MF_DIRECT	transcription coactivator activity, phosphatidate phosphatase activity, hydrolase activity,
KEGG_PATHWAY	Glycerolipid metabolism, Glycerophospholipid metabolism, Metabolic pathways, mTOR signaling pathway, Alcoholic liver disease,
PUBMED_ID	24130835, 30032202,
UP_KW_MOLECULAR_FUNCTION	Hydrolase,
UP_SEQ_FEATURE	COMPBIAS:Polar residues, DOMAIN:LNS2/PITP, REGION:Disordered,
102186579	low density lipoprotein receptor(LDLR)	Related Genes	Capra hircus
GOTERM_BP_DIRECT	negative regulation of receptor recycling, endocytosis, phagocytosis, long-term memory, cholesterol metabolic process, positive regulation of gene expression, negative regulation of gene expression, positive regulation of triglyceride biosynthetic process, regulation of phosphatidylcholine catabolic process, negative regulation of low-density lipoprotein particle clearance, phospholipid transport…
GOTERM_CC_DIRECT	lysosome, early endosome, late endosome, Golgi apparatus, clathrin-coated pit, external side of plasma membrane, membrane, basolateral plasma membrane, somatodendritic compartment, receptor complex, apical part of cell, sorting endosome, PCSK9-LDLR complex,
GOTERM_MF_DIRECT	beta-amyloid binding, protease binding, low-density lipoprotein receptor activity, calcium ion binding, protein binding, low-density lipoprotein particle binding, very-low-density lipoprotein particle receptor activity, identical protein binding,
KEGG_PATHWAY	Endocytosis, Ovarian steroidogenesis, Aldosterone synthesis and secretion, Cortisol synthesis and secretion, Cushing syndrome, Bile secretion, Cholesterol metabolism, Toxoplasmosis, Hepatitis C, Lipid and atherosclerosis,
PUBMED_ID	22301074,
UP_KW_BIOLOGICAL_PROCESS	Endocytosis,
UP_KW_CELLULAR_COMPONENT	LDL, Membrane,
UP_KW_MOLECULAR_FUNCTION	Receptor,
UP_KW_PTM	Glycoprotein,
UP_SEQ_FEATURE	COMPBIAS:Polar residues, DOMAIN:EGF-like, REGION:Disordered, REPEAT:LDL-receptor class B, TRANSMEM:Helical,
102188512	mitogen-activated protein kinase kinase kinase 8(MAP3K8)	Related Genes	Capra hircus
GOTERM_BP_DIRECT	protein phosphorylation, phosphorylation,
GOTERM_CC_DIRECT	cytosol,
GOTERM_MF_DIRECT	protein kinase activity, MAP kinase kinase kinase activity, ATP binding,
KEGG_PATHWAY	MAPK signaling pathway, Toll-like receptor signaling pathway, T cell receptor signaling pathway, TNF signaling pathway,
PUBMED_ID	22301074,
UP_KW_LIGAND	ATP-binding, Nucleotide-binding,
UP_KW_MOLECULAR_FUNCTION	Kinase, Serine/threonine-protein kinase, Transferase,
UP_SEQ_FEATURE	DOMAIN:Protein kinase,
102190436	myelin protein zero like 2(MPZL2)	Related Genes	Capra hircus
GOTERM_BP_DIRECT	cell-cell adhesion,
GOTERM_CC_DIRECT	membrane,
PUBMED_ID	22301074, 30032202,
UP_KW_CELLULAR_COMPONENT	Membrane,
UP_KW_PTM	Glycoprotein, Disulfide bond,
UP_SEQ_FEATURE	DOMAIN:Ig-like, TRANSMEM:Helical,
102175290	myocyte enhancer factor 2C(MEF2C)	Related Genes	Capra hircus
GOTERM_BP_DIRECT	negative regulation of transcription from RNA polymerase II promoter, MAPK cascade, heart development, positive regulation of gene expression, myotube differentiation, cell differentiation, neuron differentiation, negative regulation of ossification, negative regulation of blood vessel endothelial cell migration, positive regulation of myoblast differentiation, positive regulation of transcriptio…
GOTERM_CC_DIRECT	nucleus, cytoplasm, nuclear speck, macromolecular complex,
GOTERM_MF_DIRECT	RNA polymerase II regulatory region sequence-specific DNA binding, RNA polymerase II core promoter proximal region sequence-specific DNA binding, RNA polymerase II transcription factor activity, sequence-specific DNA binding, transcriptional activator activity, RNA polymerase II transcription regulatory region sequence-specific binding, AT DNA binding, histone deacetylase binding, protein heterod…
KEGG_PATHWAY	MAPK signaling pathway, cGMP-PKG signaling pathway, Apelin signaling pathway, Oxytocin signaling pathway, Parathyroid hormone synthesis, secretion and action, Transcriptional misregulation in cancer, Fluid shear stress and atherosclerosis,
PUBMED_ID	22301074, 24130835, 25447896, 30032202,
UP_KW_BIOLOGICAL_PROCESS	Transcription, Transcription regulation,
UP_KW_CELLULAR_COMPONENT	Nucleus,
UP_KW_MOLECULAR_FUNCTION	Activator, DNA-binding,
UP_KW_PTM	Phosphoprotein,
UP_SEQ_FEATURE	COMPBIAS:Basic and acidic residues, COMPBIAS:Polar residues, DOMAIN:MADS-box, REGION:Disordered,
102188043	nuclear receptor subfamily 4 group A member 3(NR4A3)	Related Genes	Capra hircus
GOTERM_BP_DIRECT	regulation of transcription from RNA polymerase II promoter, positive regulation of glucose transport, platelet-derived growth factor receptor signaling pathway, cellular response to corticotropin-releasing hormone stimulus, positive regulation of monocyte aggregation, positive regulation of vascular smooth muscle cell proliferation, positive regulation of vascular associated smooth muscle cell m…
GOTERM_CC_DIRECT	nucleus, transcription factor complex,
GOTERM_MF_DIRECT	RNA polymerase II core promoter proximal region sequence-specific DNA binding, transcriptional activator activity, RNA polymerase II transcription regulatory region sequence-specific binding, RNA polymerase II transcription factor activity, ligand-activated sequence-specific DNA binding, zinc ion binding, protein kinase binding, glucocorticoid receptor binding, sequence-specific DNA binding,
KEGG_PATHWAY	Transcriptional misregulation in cancer,
PUBMED_ID	22301074, 30032202,
UP_KW_CELLULAR_COMPONENT	Nucleus,
UP_KW_LIGAND	Zinc,
UP_KW_MOLECULAR_FUNCTION	DNA-binding, Receptor,
UP_SEQ_FEATURE	COMPBIAS:Basic residues, DOMAIN:NR LBD, DOMAIN:Nuclear receptor, REGION:Disordered,
102185442	oxidized low density lipoprotein receptor 1(OLR1)	Related Genes	Capra hircus
GOTERM_BP_DIRECT	inflammatory response, leukocyte cell-cell adhesion, cell death, lipoprotein metabolic process,
GOTERM_CC_DIRECT	nucleoplasm, plasma membrane, membrane, receptor complex,
GOTERM_MF_DIRECT	low-density lipoprotein receptor activity, identical protein binding,
KEGG_PATHWAY	PPAR signaling pathway, Phagosome, Lipid and atherosclerosis,
PUBMED_ID	30032202, 36736022,
UP_KW_BIOLOGICAL_PROCESS	Inflammatory response,
UP_KW_CELLULAR_COMPONENT	Membrane, Secreted,
UP_KW_LIGAND	Lectin,
UP_KW_MOLECULAR_FUNCTION	Receptor,
UP_KW_PTM	Glycoprotein, Lipoprotein, Palmitate,
UP_SEQ_FEATURE	COMPBIAS:Basic and acidic residues, DOMAIN:C-type lectin, REGION:Disordered, TRANSMEM:Helical,
102186154	signal transducer and activator of transcription 3(STAT3)	Related Genes	Capra hircus
GOTERM_BP_DIRECT	temperature homeostasis, regulation of transcription from RNA polymerase II promoter, protein import into nucleus, defense response, inflammatory response, signal transduction, transforming growth factor beta receptor signaling pathway, JAK-STAT cascade, cell proliferation, negative regulation of cell proliferation, response to organic substance, negative regulation of autophagy, positive regulat…
GOTERM_CC_DIRECT	chromatin, nucleus, nucleoplasm, cytoplasm, cytosol, plasma membrane, RNA polymerase II transcription factor complex,
GOTERM_MF_DIRECT	RNA polymerase II core promoter proximal region sequence-specific DNA binding, RNA polymerase II transcription factor activity, sequence-specific DNA binding, transcriptional activator activity, RNA polymerase II transcription regulatory region sequence-specific binding, DNA binding, transcription factor activity, sequence-specific DNA binding, RNA polymerase II transcription factor activity, lig…
KEGG_PATHWAY	EGFR tyrosine kinase inhibitor resistance, Chemokine signaling pathway, HIF-1 signaling pathway, FoxO signaling pathway, Necroptosis, Signaling pathways regulating pluripotency of stem cells, JAK-STAT signaling pathway, Th17 cell differentiation, Prolactin signaling pathway, Adipocytokine signaling pathway, Insulin resistance, AGE-RAGE signaling pathway in diabetic complications, Growth hormone s…
PUBMED_ID	30032202,
UP_KW_CELLULAR_COMPONENT	Nucleus, Cytoplasm,
UP_KW_MOLECULAR_FUNCTION	Activator, DNA-binding,
UP_SEQ_FEATURE	DOMAIN:SH2,
102171273	slingshot protein phosphatase 2(SSH2)	Related Genes	Capra hircus
GOTERM_BP_DIRECT	protein dephosphorylation, dephosphorylation, actin cytoskeleton organization, negative regulation of actin filament polymerization,
GOTERM_CC_DIRECT	cytoplasm,
GOTERM_MF_DIRECT	actin binding, protein tyrosine/serine/threonine phosphatase activity, myosin phosphatase activity,
KEGG_PATHWAY	Axon guidance, Regulation of actin cytoskeleton,
PUBMED_ID	22301074, 30032202,
UP_KW_MOLECULAR_FUNCTION	Hydrolase, Protein phosphatase,
UP_SEQ_FEATURE	COMPBIAS:Basic and acidic residues, COMPBIAS:Polar residues, DOMAIN:DEK-C, DOMAIN:Tyrosine specific protein phosphatases, DOMAIN:Tyrosine-protein phosphatase, REGION:Disordered,
100860892	solute carrier family 2 member 3(SLC2A3)	Related Genes	Capra hircus
GOTERM_BP_DIRECT	glucose transmembrane transport,
GOTERM_CC_DIRECT	acrosomal membrane, plasma membrane, membrane, cell projection, perikaryon,
GOTERM_MF_DIRECT	glucose transmembrane transporter activity, glucose binding, dehydroascorbic acid transporter activity, D-glucose transmembrane transporter activity,
PUBMED_ID	22301074, 30032202,
UP_KW_BIOLOGICAL_PROCESS	Sugar transport, Transport,
UP_KW_CELLULAR_COMPONENT	Membrane, Cell projection, Cell membrane,
UP_KW_PTM	Glycoprotein,
UP_SEQ_FEATURE	DOMAIN:Major facilitator superfamily (MFS) profile, REGION:Disordered, TRANSMEM:Helical,
100860856	superoxide dismutase 2(SOD2)	Related Genes	Capra hircus
GOTERM_BP_DIRECT	regulation of transcription from RNA polymerase II promoter, superoxide metabolic process, positive regulation of cell migration, oxygen homeostasis, negative regulation of neuron apoptotic process, protein homotetramerization, negative regulation of oxidative stress-induced intrinsic apoptotic signaling pathway, negative regulation of vascular smooth muscle cell proliferation, positive regulatio…
GOTERM_CC_DIRECT	mitochondrion, mitochondrial matrix,
GOTERM_MF_DIRECT	superoxide dismutase activity, manganese ion binding, identical protein binding, metal ion binding,
KEGG_PATHWAY	FoxO signaling pathway, Peroxisome, Longevity regulating pathway, Longevity regulating pathway - multiple species, Huntington disease, Chemical carcinogenesis - reactive oxygen species, Lipid and atherosclerosis,
PUBMED_ID	22301074, 30032202,
UP_KW_LIGAND	Manganese,
UP_KW_PTM	Ubl conjugation, Nitration,
UP_SEQ_FEATURE	DOMAIN:Manganese/iron superoxide dismutase C-terminal, DOMAIN:Manganese/iron superoxide dismutase N-terminal,
102187711	suppressor of cytokine signaling 3(SOCS3)	Related Genes	Capra hircus
GOTERM_BP_DIRECT	protein ubiquitination, cell differentiation, intracellular signal transduction, negative regulation of tyrosine phosphorylation of STAT protein, positive regulation of cell differentiation, negative regulation of insulin receptor signaling pathway, phosphatidylinositol phosphorylation, negative regulation of inflammatory response, branching involved in labyrinthine layer morphogenesis, placenta …
GOTERM_CC_DIRECT	phosphatidylinositol 3-kinase complex, cytoplasmic side of plasma membrane,
GOTERM_MF_DIRECT	phosphotyrosine binding, protein tyrosine kinase inhibitor activity, miRNA binding, 1-phosphatidylinositol-3-kinase regulator activity,
KEGG_PATHWAY	Ubiquitin mediated proteolysis, Osteoclast differentiation, JAK-STAT signaling pathway, TNF signaling pathway, Insulin signaling pathway, Prolactin signaling pathway, Adipocytokine signaling pathway, Type II diabetes mellitus, Insulin resistance, Non-alcoholic fatty liver disease, Growth hormone synthesis, secretion and action, Hepatitis C, Influenza A, Herpes simplex virus 1 infection,
PUBMED_ID	22301074, 30032202,
UP_KW_BIOLOGICAL_PROCESS	Growth regulation, Ubl conjugation pathway,
UP_KW_MOLECULAR_FUNCTION	Signal transduction inhibitor,
UP_SEQ_FEATURE	COMPBIAS:Pro residues, DOMAIN:SH2, DOMAIN:SOCS box, REGION:Disordered,
102188062	syndecan binding protein(SDCBP)	Related Genes	Capra hircus
GOTERM_BP_DIRECT	negative regulation of transcription from RNA polymerase II promoter, negative regulation of receptor internalization, Ras protein signal transduction, regulation of mitotic cell cycle, positive regulation of cell proliferation, positive regulation of epithelial to mesenchymal transition, positive regulation of cell growth, positive regulation of cell migration, positive regulation of transformin…
GOTERM_CC_DIRECT	nucleoplasm, cytoplasm, cytosol, plasma membrane, interleukin-5 receptor complex, nuclear membrane, membrane raft, extracellular exosome,
GOTERM_MF_DIRECT	frizzled binding, interleukin-5 receptor binding, phosphatidylinositol-4,5-bisphosphate binding, identical protein binding, syndecan binding, protein heterodimerization activity,
PUBMED_ID	30032202,
UP_KW_CELLULAR_COMPONENT	Membrane,
UP_SEQ_FEATURE	COMPBIAS:Basic and acidic residues, DOMAIN:PDZ, REGION:Disordered, TRANSMEM:Helical,
100860971	thrombospondin 1(THBS1)	Related Genes	Capra hircus
GOTERM_BP_DIRECT	negative regulation of cell-matrix adhesion, sprouting angiogenesis, chronic inflammatory response, negative regulation of antigen processing and presentation of peptide or polysaccharide antigen via MHC class II, negative regulation of dendritic cell antigen processing and presentation, immune response, cell adhesion, response to xenobiotic stimulus, response to glucose, negative regulation of p…
GOTERM_CC_DIRECT	extracellular region, fibrinogen complex, external side of plasma membrane, extracellular matrix, platelet alpha granule,
GOTERM_MF_DIRECT	phosphatidylserine binding, fibronectin binding, protease binding, endopeptidase inhibitor activity, integrin binding, calcium ion binding, protein binding, heparin binding, fibroblast growth factor binding, low-density lipoprotein particle binding, protein homodimerization activity, laminin binding, fibrinogen binding, collagen V binding,
KEGG_PATHWAY	Rap1 signaling pathway, p53 signaling pathway, Phagosome, Efferocytosis, PI3K-Akt signaling pathway, TGF-beta signaling pathway, Focal adhesion, ECM-receptor interaction, Malaria, Human papillomavirus infection, Proteoglycans in cancer, MicroRNAs in cancer, Bladder cancer,
PUBMED_ID	22301074, 30032202,
UP_KW_BIOLOGICAL_PROCESS	Cell adhesion,
UP_KW_MOLECULAR_FUNCTION	Heparin-binding,
UP_KW_PTM	Glycoprotein, Disulfide bond,
UP_SEQ_FEATURE	COMPBIAS:Basic and acidic residues, DOMAIN:EGF-like, DOMAIN:TSP C-terminal, DOMAIN:VWFC, REGION:Disordered, REPEAT:TSP type-3,
100861232	tumor necrosis factor(TNF)	Related Genes	Capra hircus
GOTERM_BP_DIRECT	negative regulation of transcription from RNA polymerase II promoter, microglial cell activation, positive regulation of protein phosphorylation, negative regulation of endothelial cell proliferation, macrophage activation involved in immune response, chronic inflammatory response to antigenic stimulus, regulation of immunoglobulin production, negative regulation of cytokine production involved i…
GOTERM_CC_DIRECT	phagocytic cup, extracellular space, plasma membrane, external side of plasma membrane, cell surface, membrane, membrane raft, recycling endosome,
GOTERM_MF_DIRECT	transcription regulatory region sequence-specific DNA binding, protease binding, cytokine activity, tumor necrosis factor receptor binding, CD40 receptor binding, death receptor agonist activity, identical protein binding,
KEGG_PATHWAY	Antifolate resistance, MAPK signaling pathway, Cytokine-cytokine receptor interaction, Viral protein interaction with cytokine and cytokine receptor, NF-kappa B signaling pathway, Sphingolipid signaling pathway, mTOR signaling pathway, Apoptosis, Necroptosis, TGF-beta signaling pathway, Osteoclast differentiation, Antigen processing and presentation, Toll-like receptor signaling pathway, NOD-like…
PUBMED_ID	22301074, 25966128, 30032202,
UP_KW_CELLULAR_COMPONENT	Membrane, Secreted, Cell membrane,
UP_KW_MOLECULAR_FUNCTION	Cytokine,
UP_KW_PTM	Glycoprotein, Lipoprotein, Myristate, Phosphoprotein, Disulfide bond,
UP_SEQ_FEATURE	CARBOHYD:N-linked (GlcNAc...) asparagine, CARBOHYD:O-linked (GalNAc...) serine; in soluble form, DOMAIN:TNF family profile, LIPID:N6-myristoyl lysine, SITE:Cleavage; by ADAM17, SITE:Cleavage; by SPPL2A or SPPL2B, TOPO_DOM:Cytoplasmic, TOPO_DOM:Extracellular, TRANSMEM:Helical, TRANSMEM:Helical; Signal-anchor for type II membrane protein,
102181901	zinc finger and BTB domain containing 38(ZBTB38)	Related Genes	Capra hircus
GOTERM_BP_DIRECT	negative regulation of transcription from RNA polymerase II promoter, regulation of cytokine production, regulation of immune system process, regulation of DNA replication, cellular response to DNA damage stimulus, negative regulation of transcription, DNA-templated,
GOTERM_CC_DIRECT	nucleoplasm,
GOTERM_MF_DIRECT	protein binding, methyl-CpG binding, protein homodimerization activity,
PUBMED_ID	22301074, 30032202,
UP_KW_CELLULAR_COMPONENT	Nucleus,
UP_KW_LIGAND	Metal-binding, Zinc,
UP_SEQ_FEATURE	COMPBIAS:Basic and acidic residues, COMPBIAS:Basic residues, COMPBIAS:Polar residues, DOMAIN:BTB, DOMAIN:C2H2-type, REGION:Disordered,

## Sheet: Equus asinus
106828327	AP2 associated kinase 1(AAK1)	Related Genes	Equus asinus
GOTERM_BP_DIRECT	protein phosphorylation,
GOTERM_MF_DIRECT	protein kinase activity, ATP binding,
PUBMED_ID	22301074,
UP_SEQ_FEATURE	COMPBIAS:Polar residues, COMPBIAS:Pro residues, DOMAIN:Protein kinase, REGION:Disordered,
106834236	AT-rich interaction domain 3A(ARID3A)	Related Genes	Equus asinus
GOTERM_BP_DIRECT	regulation of transcription from RNA polymerase II promoter,
GOTERM_CC_DIRECT	nucleus,
GOTERM_MF_DIRECT	DNA binding,
PUBMED_ID	22301074, 30032202,
UP_KW_BIOLOGICAL_PROCESS	Transcription, Transcription regulation,
UP_KW_CELLULAR_COMPONENT	Nucleus,
UP_KW_MOLECULAR_FUNCTION	DNA-binding,
UP_SEQ_FEATURE	COMPBIAS:Acidic residues, COMPBIAS:Basic and acidic residues, COMPBIAS:Polar residues, DOMAIN:ARID, DOMAIN:REKLES, REGION:Disordered,
106824099	BTG anti-proliferation factor 2(BTG2)	Related Genes	Equus asinus
GOTERM_BP_DIRECT	negative regulation of cell proliferation, negative regulation of mitotic cell cycle,
GOTERM_CC_DIRECT	nucleus, cytoplasm,
KEGG_PATHWAY	RNA degradation,
PUBMED_ID	30032202,
UP_SEQ_FEATURE	DOMAIN:Anti-proliferative protein,
106827867	C-C motif chemokine ligand 20(CCL20)	Related Genes	Equus asinus
GOTERM_BP_DIRECT	monocyte chemotaxis, chemotaxis, inflammatory response, immune response, G-protein coupled receptor signaling pathway, neutrophil chemotaxis, positive regulation of GTPase activity, lymphocyte chemotaxis, chemokine-mediated signaling pathway, positive regulation of ERK1 and ERK2 cascade, cellular response to interferon-gamma, cellular response to interleukin-1, cellular response to tumor necrosis…
GOTERM_CC_DIRECT	extracellular region, extracellular space,
GOTERM_MF_DIRECT	cytokine activity, chemokine activity, CCR chemokine receptor binding,
KEGG_PATHWAY	Cytokine-cytokine receptor interaction, Viral protein interaction with cytokine and cytokine receptor, Chemokine signaling pathway, IL-17 signaling pathway, TNF signaling pathway, Rheumatoid arthritis,
PUBMED_ID	22301074, 30032202,
UP_KW_BIOLOGICAL_PROCESS	Chemotaxis,
UP_KW_CELLULAR_COMPONENT	Secreted,
UP_KW_MOLECULAR_FUNCTION	Cytokine,
UP_SEQ_FEATURE	DOMAIN:Chemokine interleukin-8-like,
106833451	CD36 molecule (CD36 blood group)(CD36)	Related Genes	Equus asinus
GOTERM_BP_DIRECT	receptor-mediated endocytosis, lipid storage, low-density lipoprotein particle clearance, lipoprotein transport, long-chain fatty acid import,
GOTERM_CC_DIRECT	cytoplasm, plasma membrane, caveola, cell surface,
GOTERM_MF_DIRECT	low-density lipoprotein receptor activity, scavenger receptor activity, low-density lipoprotein particle binding,
KEGG_PATHWAY	PPAR signaling pathway, Phagosome, Efferocytosis, AMPK signaling pathway, ECM-receptor interaction, Hematopoietic cell lineage, Adipocytokine signaling pathway, Insulin resistance, Fat digestion and absorption, Cholesterol metabolism, Malaria, Diabetic cardiomyopathy, Lipid and atherosclerosis,
PUBMED_ID	30032202,
UP_KW_BIOLOGICAL_PROCESS	Cell adhesion, Lipid transport, Transport,
UP_KW_CELLULAR_COMPONENT	Golgi apparatus, Membrane,
UP_KW_PTM	Glycoprotein, Lipoprotein, Palmitate, Ubl conjugation, Disulfide bond, Isopeptide bond,
UP_SEQ_FEATURE	CROSSLNK:Glycyl lysine isopeptide (Lys-Gly) (interchain with G-Cter in ubiquitin), SITE:Critical for TLR4-TLR6 dimerization and signaling, TRANSMEM:Helical,
106835775	CD55 molecule (Cromer blood group)(CD55)	Related Genes	Equus asinus
GOTERM_CC_DIRECT	membrane,
KEGG_PATHWAY	Complement and coagulation cascades, Hematopoietic cell lineage, Viral myocarditis,
UP_KW_CELLULAR_COMPONENT	Membrane,
UP_KW_PTM	Glycoprotein, Disulfide bond,
UP_SEQ_FEATURE	COMPBIAS:Polar residues, DOMAIN:Sushi, REGION:Disordered, TRANSMEM:Helical,
106837418	CD69 molecule(CD69)	Related Genes	Equus asinus
GOTERM_CC_DIRECT	external side of plasma membrane, membrane,
PUBMED_ID	30032202,
UP_KW_CELLULAR_COMPONENT	Membrane,
UP_SEQ_FEATURE	DOMAIN:C-type lectin, TRANSMEM:Helical,
106832017	DET1 partner of COP1 E3 ubiquitin ligase(DET1)	Related Genes	Equus asinus
GOTERM_BP_DIRECT	protein ubiquitination, positive regulation of proteasomal ubiquitin-dependent protein catabolic process,
GOTERM_CC_DIRECT	nucleus, cullin-RING ubiquitin ligase complex,
GOTERM_MF_DIRECT	ubiquitin protein ligase binding, protein binding, bridging involved in substrate recognition for ubiquitination,
KEGG_PATHWAY	Ubiquitin mediated proteolysis,
PUBMED_ID	30032202,
106832535	DnaJ heat shock protein family (Hsp40) member B11(DNAJB11)	Related Genes	Equus asinus
GOTERM_BP_DIRECT	protein folding, protein maturation,
GOTERM_CC_DIRECT	endoplasmic reticulum,
GOTERM_MF_DIRECT	unfolded protein binding, misfolded protein binding,
KEGG_PATHWAY	Protein processing in endoplasmic reticulum,
PUBMED_ID	22301074, 30032202,
UP_SEQ_FEATURE	DOMAIN:J,
106844416	DnaJ heat shock protein family (Hsp40) member C12(DNAJC12)	Related Genes	Equus asinus
GOTERM_CC_DIRECT	cytoplasm,
PUBMED_ID	30032202,
UP_KW_MOLECULAR_FUNCTION	Chaperone,
UP_SEQ_FEATURE	COMPBIAS:Basic and acidic residues, COMPBIAS:Polar residues, DOMAIN:J, REGION:Disordered,
106844312	ERBB receptor feedback inhibitor 1(ERRFI1)	Related Genes	Equus asinus
GOTERM_BP_DIRECT	negative regulation of epidermal growth factor receptor signaling pathway, regulation of keratinocyte differentiation,
GOTERM_CC_DIRECT	nucleus, cytoplasm, plasma membrane, extrinsic component of cytoplasmic side of plasma membrane,
PUBMED_ID	30032202,
UP_KW_CELLULAR_COMPONENT	Membrane, Nucleus, Cytoplasm, Cell membrane,
UP_KW_PTM	Phosphoprotein,
UP_SEQ_FEATURE	COMPBIAS:Polar residues, DOMAIN:Cdc42 binding, DOMAIN:Mig-6, REGION:Disordered,
106827712	Fos proto-oncogene, AP-1 transcription factor subunit(FOS)	Related Genes	Equus asinus
GOTERM_BP_DIRECT	regulation of transcription from RNA polymerase II promoter,
GOTERM_CC_DIRECT	nucleus,
GOTERM_MF_DIRECT	RNA polymerase II core promoter proximal region sequence-specific DNA binding, RNA polymerase II transcription factor activity, sequence-specific DNA binding, DNA binding, transcription factor activity, sequence-specific DNA binding,
KEGG_PATHWAY	Endocrine resistance, MAPK signaling pathway, cAMP signaling pathway, Apoptosis, Osteoclast differentiation, Toll-like receptor signaling pathway, IL-17 signaling pathway, Th1 and Th2 cell differentiation, Th17 cell differentiation, T cell receptor signaling pathway, B cell receptor signaling pathway, TNF signaling pathway, Circadian entrainment, Cholinergic synapse, Dopaminergic synapse, Estroge…
PUBMED_ID	22301074, 30032202,
UP_KW_CELLULAR_COMPONENT	Nucleus,
UP_SEQ_FEATURE	COMPBIAS:Polar residues, DOMAIN:BZIP, REGION:Disordered,
106837236	LTV1 ribosome biogenesis factor(LTV1)	Related Genes	Equus asinus
GOTERM_BP_DIRECT	ribosomal small subunit export from nucleus, ribosomal small subunit biogenesis,
GOTERM_CC_DIRECT	nucleus, cytosol, preribosome, small subunit precursor,
PUBMED_ID	22301074, 30032202,
UP_SEQ_FEATURE	COMPBIAS:Acidic residues, COMPBIAS:Basic and acidic residues, REGION:Disordered,
106842136	NIN1 (RPN12) binding protein 1 homolog(NOB1)	Related Genes	Equus asinus
GOTERM_BP_DIRECT	maturation of SSU-rRNA, ribosomal small subunit biogenesis,
GOTERM_CC_DIRECT	nucleus, preribosome, small subunit precursor,
GOTERM_MF_DIRECT	endoribonuclease activity, metal ion binding,
KEGG_PATHWAY	Ribosome biogenesis in eukaryotes,
PUBMED_ID	22301074, 30032202,
UP_KW_CELLULAR_COMPONENT	Nucleus,
UP_KW_LIGAND	Zinc,
UP_KW_MOLECULAR_FUNCTION	Endonuclease, Hydrolase, Nuclease,
UP_SEQ_FEATURE	COMPBIAS:Acidic residues, COMPBIAS:Basic and acidic residues, DOMAIN:PIN, REGION:Disordered,
106844013	Spi-1 proto-oncogene(SPI1)	Related Genes	Equus asinus
GOTERM_BP_DIRECT	regulation of transcription from RNA polymerase II promoter, cell differentiation,
GOTERM_CC_DIRECT	nucleus,
GOTERM_MF_DIRECT	RNA polymerase II transcription factor activity, sequence-specific DNA binding, DNA binding, transcription factor activity, sequence-specific DNA binding, sequence-specific DNA binding,
KEGG_PATHWAY	Osteoclast differentiation, Human T-cell leukemia virus 1 infection, Pathways in cancer, Transcriptional misregulation in cancer, Acute myeloid leukemia,
PUBMED_ID	22301074, 30032202,
UP_KW_CELLULAR_COMPONENT	Nucleus,
UP_KW_MOLECULAR_FUNCTION	DNA-binding,
UP_SEQ_FEATURE	DOMAIN:ETS, REGION:Disordered,
106839682	TNF alpha induced protein 2(TNFAIP2)	Related Genes	Equus asinus
GOTERM_BP_DIRECT	exocytosis, exocyst localization,
GOTERM_CC_DIRECT	exocyst,
GOTERM_MF_DIRECT	SNARE binding,
PUBMED_ID	22301074, 30032202,
UP_SEQ_FEATURE	COMPBIAS:Polar residues, REGION:Disordered,
106833038	TNF alpha induced protein 8(TNFAIP8)	Related Genes	Equus asinus
GOTERM_BP_DIRECT	regulation of apoptotic process,
GOTERM_CC_DIRECT	cytoplasm,
GOTERM_MF_DIRECT	cysteine-type endopeptidase inhibitor activity involved in apoptotic process,
PUBMED_ID	22301074, 30032202,
UP_KW_BIOLOGICAL_PROCESS	Apoptosis,
106838725	TPD52 like 1(TPD52L1)	Related Genes	Equus asinus
GOTERM_BP_DIRECT	positive regulation of MAP kinase activity, positive regulation of apoptotic signaling pathway,
GOTERM_CC_DIRECT	cytoplasm,
PUBMED_ID	30032202,
UP_SEQ_FEATURE	REGION:Disordered,
106827160	TRAF3 interacting protein 3(TRAF3IP3)	Related Genes	Equus asinus
UP_SEQ_FEATURE	COMPBIAS:Basic and acidic residues, COMPBIAS:Polar residues, REGION:Disordered,
106843245	ZFP36 ring finger protein(ZFP36)	Related Genes	Equus asinus
GOTERM_BP_DIRECT	3'-UTR-mediated mRNA destabilization, positive regulation of nuclear-transcribed mRNA catabolic process, deadenylation-dependent decay,
GOTERM_CC_DIRECT	nucleus, cytoplasm, ribonucleoprotein complex,
GOTERM_MF_DIRECT	mRNA binding, mRNA 3'-UTR AU-rich region binding, metal ion binding,
KEGG_PATHWAY	Human T-cell leukemia virus 1 infection, Kaposi sarcoma-associated herpesvirus infection,
PUBMED_ID	22301074, 30032202,
UP_KW_CELLULAR_COMPONENT	Exosome, Nucleus, Cytoplasm,
UP_KW_LIGAND	Zinc,
UP_KW_MOLECULAR_FUNCTION	Ribonucleoprotein,
UP_SEQ_FEATURE	COMPBIAS:Polar residues, COMPBIAS:Pro residues, DOMAIN:C3H1-type, REGION:Disordered, ZN_FING:C3H1-type,
106845778	actin gamma 1(ACTG1)	Related Genes	Equus asinus
KEGG_PATHWAY	ATP-dependent chromatin remodeling, Rap1 signaling pathway, Phagosome, Apoptosis, Hippo signaling pathway, Focal adhesion, Adherens junction, Tight junction, Platelet activation, Neutrophil extracellular trap formation, Leukocyte transendothelial migration, Thermogenesis, Regulation of actin cytoskeleton, Motor proteins, Thyroid hormone signaling pathway, Oxytocin signaling pathway, Gastric acid …
UP_KW_MOLECULAR_FUNCTION	Hydrolase,
UP_KW_PTM	Acetylation, Methylation, Oxidation,
106837539	acyl-CoA synthetase long chain family member 5(ACSL5)	Related Genes	Equus asinus
GOTERM_BP_DIRECT	long-chain fatty acid metabolic process,
GOTERM_CC_DIRECT	mitochondrion, mitochondrial outer membrane, endoplasmic reticulum, endoplasmic reticulum membrane, membrane,
GOTERM_MF_DIRECT	long-chain fatty acid-CoA ligase activity, ATP binding, arachidonate-CoA ligase activity,
KEGG_PATHWAY	Fatty acid biosynthesis, Fatty acid degradation, Metabolic pathways, Fatty acid metabolism, PPAR signaling pathway, Peroxisome, Ferroptosis, Thermogenesis, Adipocytokine signaling pathway,
PUBMED_ID	30032202,
UP_KW_CELLULAR_COMPONENT	Membrane,
UP_KW_LIGAND	ATP-binding,
UP_KW_MOLECULAR_FUNCTION	Ligase,
UP_SEQ_FEATURE	DOMAIN:AMP-dependent synthetase/ligase, TRANSMEM:Helical,
106838476	adrenoceptor beta 2(ADRB2)	Related Genes	Equus asinus
GOTERM_BP_DIRECT	norepinephrine-epinephrine-mediated vasodilation involved in regulation of systemic arterial blood pressure, regulation of smooth muscle contraction, adenylate cyclase-activating G-protein coupled receptor signaling pathway, negative regulation of smooth muscle contraction, adenylate cyclase-activating adrenergic receptor signaling pathway, regulation of blood vessel diameter,
GOTERM_CC_DIRECT	early endosome, Golgi apparatus, plasma membrane, membrane,
GOTERM_MF_DIRECT	beta2-adrenergic receptor activity, norepinephrine binding,
KEGG_PATHWAY	Calcium signaling pathway, cGMP-PKG signaling pathway, cAMP signaling pathway, Neuroactive ligand-receptor interaction, Adrenergic signaling in cardiomyocytes, Regulation of lipolysis in adipocytes, Renin secretion, Salivary secretion, Chemical carcinogenesis - receptor activation,
PUBMED_ID	22301074, 30032202,
UP_KW_CELLULAR_COMPONENT	Membrane, Endosome,
UP_KW_MOLECULAR_FUNCTION	Receptor, Transducer,
UP_KW_PTM	Hydroxylation, Lipoprotein, Palmitate, Phosphoprotein, Ubl conjugation, Disulfide bond,
UP_SEQ_FEATURE	COMPBIAS:Polar residues, DOMAIN:G-protein coupled receptors family 1 profile, REGION:Disordered, TRANSMEM:Helical,
106836610	arrestin domain containing 4(ARRDC4)	Related Genes	Equus asinus
GOTERM_BP_DIRECT	protein transport,
GOTERM_CC_DIRECT	cytoplasm, plasma membrane,
GOTERM_MF_DIRECT	protein binding, bridging involved in substrate recognition for ubiquitination,
PUBMED_ID	30032202,
UP_SEQ_FEATURE	DOMAIN:Arrestin C-terminal-like,
106845876	baculoviral IAP repeat containing 3(BIRC3)	Related Genes	Equus asinus
GOTERM_BP_DIRECT	positive regulation of protein ubiquitination, regulation of apoptotic process,
GOTERM_CC_DIRECT	nucleus, cytoplasm,
GOTERM_MF_DIRECT	metal ion binding,
KEGG_PATHWAY	Platinum drug resistance, NF-kappa B signaling pathway, Ubiquitin mediated proteolysis, Apoptosis, Apoptosis - multiple species, Necroptosis, Hippo signaling pathway, Focal adhesion, NOD-like receptor signaling pathway, TNF signaling pathway, Salmonella infection, Toxoplasmosis, Herpes simplex virus 1 infection, Pathways in cancer, Transcriptional misregulation in cancer, Small cell lung cancer,
PUBMED_ID	22301074, 30032202,
UP_KW_BIOLOGICAL_PROCESS	Ubl conjugation pathway,
UP_KW_CELLULAR_COMPONENT	Nucleus,
UP_KW_LIGAND	Metal-binding, Zinc,
UP_KW_MOLECULAR_FUNCTION	Transferase,
UP_KW_PTM	Ubl conjugation,
UP_SEQ_FEATURE	DOMAIN:CARD, DOMAIN:RING-type,
106837892	butyrophilin subfamily 1 member A1(BTN1A1)	Related Genes	Equus asinus
GOTERM_BP_DIRECT	regulation of cytokine production, T cell receptor signaling pathway,
GOTERM_CC_DIRECT	external side of plasma membrane, membrane,
GOTERM_MF_DIRECT	receptor binding,
PUBMED_ID	30032202,
UP_KW_CELLULAR_COMPONENT	Membrane,
UP_KW_PTM	Glycoprotein, Disulfide bond,
UP_SEQ_FEATURE	COMPBIAS:Polar residues, DOMAIN:B30.2/SPRY, DOMAIN:Ig-like, REGION:Disordered, TRANSMEM:Helical,
106844337	calreticulin(CALR)	Related Genes	Equus asinus
GOTERM_BP_DIRECT	protein folding,
GOTERM_CC_DIRECT	endoplasmic reticulum, endoplasmic reticulum lumen, endoplasmic reticulum membrane,
GOTERM_MF_DIRECT	calcium ion binding, unfolded protein binding,
KEGG_PATHWAY	Protein processing in endoplasmic reticulum, Phagosome, Efferocytosis, Antigen processing and presentation, Chagas disease, Human cytomegalovirus infection, Human T-cell leukemia virus 1 infection, Herpes simplex virus 1 infection, Epstein-Barr virus infection, Human immunodeficiency virus 1 infection,
PUBMED_ID	22301074, 30032202,
UP_KW_CELLULAR_COMPONENT	Extracellular matrix, Sarcoplasmic reticulum, Cytoplasm, Secreted, Cytoplasmic vesicle,
UP_KW_MOLECULAR_FUNCTION	Chaperone,
UP_KW_PTM	Acetylation, Disulfide bond,
UP_SEQ_FEATURE	COMPBIAS:Acidic residues, COMPBIAS:Basic and acidic residues, REGION:Disordered,
106836696	calsyntenin 1(CLSTN1)	Related Genes	Equus asinus
GOTERM_BP_DIRECT	homophilic cell adhesion via plasma membrane adhesion molecules, positive regulation of synaptic transmission, positive regulation of synapse assembly,
GOTERM_CC_DIRECT	Golgi membrane, endoplasmic reticulum membrane, cell surface, postsynaptic membrane,
GOTERM_MF_DIRECT	beta-amyloid binding, calcium ion binding, kinesin binding, X11-like protein binding,
PUBMED_ID	22301074, 30032202,
UP_KW_CELLULAR_COMPONENT	Membrane, Synapse,
UP_KW_LIGAND	Calcium,
UP_KW_PTM	Glycoprotein,
UP_SEQ_FEATURE	COMPBIAS:Acidic residues, COMPBIAS:Polar residues, DOMAIN:Cadherin, REGION:Disordered, TRANSMEM:Helical,
106848234	cathepsin C(CTSC)	Related Genes	Equus asinus
GOTERM_BP_DIRECT	proteolysis, proteolysis involved in cellular protein catabolic process,
GOTERM_CC_DIRECT	extracellular space, lysosome, membrane,
GOTERM_MF_DIRECT	cysteine-type endopeptidase activity, cysteine-type peptidase activity,
KEGG_PATHWAY	Lysosome, Apoptosis,
PUBMED_ID	30032202,
UP_KW_CELLULAR_COMPONENT	Lysosome, Membrane,
UP_KW_LIGAND	Chloride,
UP_KW_MOLECULAR_FUNCTION	Hydrolase, Protease, Thiol protease,
UP_KW_PTM	Glycoprotein, Disulfide bond,
UP_SEQ_FEATURE	DOMAIN:Cathepsin C exclusion, DOMAIN:Peptidase C1A papain C-terminal, REGION:Disordered, TRANSMEM:Helical,
106832098	coagulation factor XIII A chain(F13A1)	Related Genes	Equus asinus
GOTERM_BP_DIRECT	peptide cross-linking, blood coagulation, fibrin clot formation,
GOTERM_MF_DIRECT	protein-glutamine gamma-glutamyltransferase activity,
KEGG_PATHWAY	Complement and coagulation cascades, Coronavirus disease - COVID-19,
PUBMED_ID	22301074, 30032202,
UP_KW_LIGAND	Calcium, Metal-binding,
UP_SEQ_FEATURE	COMPBIAS:Polar residues, DOMAIN:Transglutaminase-like, REGION:Disordered,
106846824	cytoskeleton associated protein 4(CKAP4)	Related Genes	Equus asinus
GOTERM_CC_DIRECT	rough endoplasmic reticulum, membrane,
KEGG_PATHWAY	Protein processing in endoplasmic reticulum,
PUBMED_ID	30032202,
UP_KW_CELLULAR_COMPONENT	Membrane, Cytoplasm, Cell membrane,
UP_KW_PTM	Phosphoprotein,
UP_SEQ_FEATURE	COMPBIAS:Basic residues, REGION:Disordered, TRANSMEM:Helical,
106827320	fascin actin-bundling protein 1(FSCN1)	Related Genes	Equus asinus
GOTERM_BP_DIRECT	actin filament organization, establishment or maintenance of cell polarity, cell migration, actin filament bundle assembly,
GOTERM_CC_DIRECT	ruffle, cytoplasm, cytoskeleton, microvillus, actin cytoskeleton, lamellipodium, filopodium, growth cone, cell projection membrane,
GOTERM_MF_DIRECT	actin binding, protein binding, bridging, actin filament binding,
KEGG_PATHWAY	MicroRNAs in cancer,
PUBMED_ID	22301074, 30032202,
UP_KW_CELLULAR_COMPONENT	Cytoplasm,
UP_SEQ_FEATURE	DOMAIN:Fascin,
106846150	fatty acid synthase(FASN)	Related Genes	Equus asinus
GOTERM_BP_DIRECT	fatty acid biosynthetic process,
GOTERM_CC_DIRECT	cytoplasm,
GOTERM_MF_DIRECT	fatty acid synthase activity, 3-oxoacyl-[acyl-carrier-protein] synthase activity, S-adenosylmethionine-dependent methyltransferase activity, oxidoreductase activity, hydrolase activity, lyase activity, phosphopantetheine binding,
KEGG_PATHWAY	Fatty acid biosynthesis, Metabolic pathways, Fatty acid metabolism, AMPK signaling pathway, Insulin signaling pathway, Alcoholic liver disease,
PUBMED_ID	22301074, 30032202,
UP_KW_BIOLOGICAL_PROCESS	Fatty acid biosynthesis, Fatty acid metabolism, Lipid metabolism, Lipid biosynthesis,
UP_KW_LIGAND	NAD, NADP, Pyridoxal phosphate,
UP_KW_MOLECULAR_FUNCTION	Hydrolase, Lyase, Multifunctional enzyme, Oxidoreductase, Transferase,
UP_KW_PTM	Acetylation, Phosphopantetheine, Phosphoprotein, S-nitrosylation,
UP_SEQ_FEATURE	DOMAIN:Carrier, DOMAIN:Ketosynthase family 3 (KS3),
106837118	fibrinogen like 2(FGL2)	Related Genes	Equus asinus
GOTERM_CC_DIRECT	extracellular space,
PUBMED_ID	30032202,
UP_KW_PTM	Disulfide bond,
UP_SEQ_FEATURE	DOMAIN:Fibrinogen C-terminal, REGION:Disordered,
106838575	fibroblast growth factor 7(FGF7)	Related Genes	Equus asinus
GOTERM_BP_DIRECT	fibroblast growth factor receptor signaling pathway, animal organ morphogenesis, positive regulation of gene expression, cell differentiation, lung development, regulation of cell migration, positive regulation of transcription, DNA-templated, positive regulation of epithelial cell proliferation, positive regulation of peptidyl-tyrosine phosphorylation, positive chemotaxis,
GOTERM_CC_DIRECT	extracellular space, cytoplasm,
GOTERM_MF_DIRECT	type 2 fibroblast growth factor receptor binding, growth factor activity,
KEGG_PATHWAY	MAPK signaling pathway, Ras signaling pathway, Rap1 signaling pathway, Calcium signaling pathway, PI3K-Akt signaling pathway, Regulation of actin cytoskeleton, Pathways in cancer, Chemical carcinogenesis - receptor activation, Melanoma, Breast cancer, Gastric cancer,
PUBMED_ID	22301074, 30032202,
UP_KW_MOLECULAR_FUNCTION	Growth factor,
106828163	frizzled class receptor 5(FZD5)	Related Genes	Equus asinus
GOTERM_BP_DIRECT	cell surface receptor signaling pathway, non-canonical Wnt signaling pathway, canonical Wnt signaling pathway,
GOTERM_CC_DIRECT	plasma membrane, membrane,
GOTERM_MF_DIRECT	transmembrane signaling receptor activity, Wnt-protein binding, Wnt-activated receptor activity,
KEGG_PATHWAY	mTOR signaling pathway, Wnt signaling pathway, Hippo signaling pathway, Signaling pathways regulating pluripotency of stem cells, Melanogenesis, Cushing syndrome, Alzheimer disease, Pathways of neurodegeneration - multiple diseases, Human papillomavirus infection, Pathways in cancer, Proteoglycans in cancer, Basal cell carcinoma, Breast cancer, Hepatocellular carcinoma, Gastric cancer,
PUBMED_ID	30032202,
UP_KW_CELLULAR_COMPONENT	Membrane, Cell membrane,
UP_KW_MOLECULAR_FUNCTION	Developmental protein, Transducer, Developmental protein,
UP_SEQ_FEATURE	COMPBIAS:Pro residues, DOMAIN:FZ, DOMAIN:G-protein coupled receptors family 2 profile 2, REGION:Disordered, TRANSMEM:Helical,
106837547	glycerol-3-phosphate acyltransferase, mitochondrial(GPAM)	Related Genes	Equus asinus
GOTERM_BP_DIRECT	phospholipid biosynthetic process, CDP-diacylglycerol biosynthetic process,
GOTERM_CC_DIRECT	mitochondrial outer membrane, plasma membrane, mitochondrial membrane,
GOTERM_MF_DIRECT	glycerol-3-phosphate O-acyltransferase activity,
KEGG_PATHWAY	Glycerolipid metabolism, Glycerophospholipid metabolism, Metabolic pathways,
PUBMED_ID	22301074, 30032202,
UP_KW_BIOLOGICAL_PROCESS	Lipid metabolism, Lipid biosynthesis, Phospholipid biosynthesis, Phospholipid metabolism,
UP_KW_CELLULAR_COMPONENT	Membrane, Mitochondrion,
UP_KW_MOLECULAR_FUNCTION	Transferase,
UP_KW_PTM	Acetylation, Phosphoprotein,
UP_SEQ_FEATURE	DOMAIN:Phospholipid/glycerol acyltransferase, REGION:Disordered,
106840032	growth hormone receptor(GHR)	Related Genes	Equus asinus
GOTERM_BP_DIRECT	endocytosis, cytokine-mediated signaling pathway, positive regulation of JAK-STAT cascade, positive regulation of peptidyl-tyrosine phosphorylation, growth hormone receptor signaling pathway,
GOTERM_CC_DIRECT	cytosol, plasma membrane, external side of plasma membrane, membrane, growth hormone receptor complex,
GOTERM_MF_DIRECT	cytokine receptor activity, growth hormone receptor activity, peptide hormone binding, growth factor binding, cytokine binding,
KEGG_PATHWAY	Cytokine-cytokine receptor interaction, Neuroactive ligand-receptor interaction, PI3K-Akt signaling pathway, JAK-STAT signaling pathway, Growth hormone synthesis, secretion and action,
PUBMED_ID	22301074, 30032202,
UP_KW_BIOLOGICAL_PROCESS	Endocytosis,
UP_KW_CELLULAR_COMPONENT	Membrane, Cell membrane,
UP_KW_PTM	Phosphoprotein, Ubl conjugation,
UP_SEQ_FEATURE	COMPBIAS:Polar residues, DOMAIN:Fibronectin type-III, REGION:Disordered, TRANSMEM:Helical,
106832775	heat shock protein family A (Hsp70) member 8(HSPA8)	Related Genes	Equus asinus
GOTERM_BP_DIRECT	vesicle-mediated transport, cellular response to unfolded protein, protein refolding, chaperone mediated protein folding requiring cofactor,
GOTERM_CC_DIRECT	nucleus, cytoplasm, cytosol, plasma membrane,
GOTERM_MF_DIRECT	ATP binding, ATPase activity, heat shock protein binding, unfolded protein binding, misfolded protein binding,
KEGG_PATHWAY	Spliceosome, MAPK signaling pathway, Protein processing in endoplasmic reticulum, Endocytosis, Longevity regulating pathway - multiple species, Antigen processing and presentation, Estrogen signaling pathway, Prion disease, Legionellosis, Toxoplasmosis, Measles, Lipid and atherosclerosis,
PUBMED_ID	22301074, 30032202,
UP_KW_LIGAND	ATP-binding,
UP_SEQ_FEATURE	REGION:Disordered,
106825254	high mobility group box 1(HMGB1)	Related Genes	Equus asinus
GOTERM_BP_DIRECT	DNA metabolic process, regulation of transcription from RNA polymerase II promoter, innate immune response,
GOTERM_CC_DIRECT	nucleus, chromosome,
GOTERM_MF_DIRECT	DNA binding, DNA binding, bending,
KEGG_PATHWAY	Base excision repair, Autophagy - animal, Necroptosis, Neutrophil extracellular trap formation,
PUBMED_ID	22301074, 30032202,
UP_KW_BIOLOGICAL_PROCESS	Autophagy, Chemotaxis, DNA damage, DNA repair, Immunity, Innate immunity,
UP_KW_CELLULAR_COMPONENT	Chromosome, Nucleus,
UP_KW_MOLECULAR_FUNCTION	DNA-binding,
UP_SEQ_FEATURE	COMPBIAS:Acidic residues, COMPBIAS:Basic and acidic residues, DNA_BIND:HMG box, DOMAIN:HMG box, REGION:Disordered,
106834958	high mobility group box 3(HMGB3)	Related Genes	Equus asinus
GOTERM_BP_DIRECT	DNA metabolic process, regulation of transcription from RNA polymerase II promoter, innate immune response,
GOTERM_CC_DIRECT	nucleus, chromosome,
GOTERM_MF_DIRECT	DNA binding, bending,
PUBMED_ID	22301074, 30032202,
UP_KW_BIOLOGICAL_PROCESS	Immunity, Innate immunity,
UP_KW_CELLULAR_COMPONENT	Chromosome,
UP_KW_MOLECULAR_FUNCTION	DNA-binding,
UP_SEQ_FEATURE	COMPBIAS:Acidic residues, COMPBIAS:Basic and acidic residues, DNA_BIND:HMG box, DOMAIN:HMG box, REGION:Disordered,
106848533	hypoxia inducible factor 1 subunit alpha(HIF1A)	Related Genes	Equus asinus
GOTERM_BP_DIRECT	regulation of transcription from RNA polymerase II promoter, cellular response to hypoxia,
GOTERM_CC_DIRECT	nucleus, cytoplasm,
GOTERM_MF_DIRECT	RNA polymerase II regulatory region sequence-specific DNA binding, RNA polymerase II transcription factor activity, sequence-specific DNA binding, transcription factor activity, sequence-specific DNA binding, protein dimerization activity,
KEGG_PATHWAY	HIF-1 signaling pathway, Mitophagy - animal, Autophagy - animal, Efferocytosis, Th17 cell differentiation, Thyroid hormone signaling pathway, Kaposi sarcoma-associated herpesvirus infection, Pathways in cancer, Proteoglycans in cancer, Chemical carcinogenesis - reactive oxygen species, Renal cell carcinoma, Central carbon metabolism in cancer, Choline metabolism in cancer, PD-L1 expression and PD…
PUBMED_ID	22301074, 30032202,
UP_KW_CELLULAR_COMPONENT	Cytoplasm,
UP_KW_MOLECULAR_FUNCTION	Activator,
UP_KW_PTM	Hydroxylation, Ubl conjugation,
UP_SEQ_FEATURE	COMPBIAS:Polar residues, DOMAIN:BHLH, DOMAIN:PAS, REGION:Disordered,
106836604	insulin like growth factor 1 receptor(IGF1R)	Related Genes	Equus asinus
GOTERM_BP_DIRECT	transmembrane receptor protein tyrosine kinase signaling pathway, multicellular organism development, phosphorylation, positive regulation of kinase activity, glucose homeostasis, positive regulation of MAPK cascade, regulation of JNK cascade, protein autophosphorylation, insulin-like growth factor receptor signaling pathway, positive regulation of protein kinase B signaling,
GOTERM_CC_DIRECT	insulin receptor complex, membrane, axon,
GOTERM_MF_DIRECT	transmembrane receptor protein tyrosine kinase activity, insulin-activated receptor activity, ATP binding, phosphatidylinositol 3-kinase binding, insulin receptor substrate binding,
KEGG_PATHWAY	EGFR tyrosine kinase inhibitor resistance, Endocrine resistance, MAPK signaling pathway, Ras signaling pathway, Rap1 signaling pathway, HIF-1 signaling pathway, FoxO signaling pathway, Oocyte meiosis, Autophagy - animal, Endocytosis, mTOR signaling pathway, PI3K-Akt signaling pathway, AMPK signaling pathway, Longevity regulating pathway, Longevity regulating pathway - multiple species, Focal adhe…
PUBMED_ID	22301074, 30032202,
UP_KW_CELLULAR_COMPONENT	Membrane,
UP_KW_MOLECULAR_FUNCTION	Kinase, Receptor, Transferase, Tyrosine-protein kinase,
UP_KW_PTM	Cleavage on pair of basic residues, Glycoprotein,
UP_SEQ_FEATURE	ACT_SITE:Proton donor/acceptor, DOMAIN:Fibronectin type-III, DOMAIN:Protein kinase, REGION:Disordered, TRANSMEM:Helical,
106834495	insulin like growth factor 2 mRNA binding protein 2(IGF2BP2)	Related Genes	Equus asinus
GOTERM_BP_DIRECT	nervous system development, regulation of gene expression, mRNA transport,
GOTERM_CC_DIRECT	P-body, nucleus, cytoplasm, cytosol, cytoplasmic stress granule,
GOTERM_MF_DIRECT	RNA binding, mRNA 3'-UTR binding,
PUBMED_ID	30032202,
UP_KW_BIOLOGICAL_PROCESS	mRNA transport, Translation regulation, Transport,
UP_KW_MOLECULAR_FUNCTION	RNA-binding,
UP_SEQ_FEATURE	DOMAIN:RRM, REGION:Disordered,
106827445	integrin subunit alpha V(ITGAV)	Related Genes	Equus asinus
GOTERM_BP_DIRECT	angiogenesis, cell adhesion, cell-matrix adhesion, integrin-mediated signaling pathway, cell adhesion mediated by integrin, cell-cell adhesion,
GOTERM_CC_DIRECT	integrin complex, external side of plasma membrane, membrane,
GOTERM_MF_DIRECT	integrin binding,
KEGG_PATHWAY	Phagosome, Efferocytosis, PI3K-Akt signaling pathway, Focal adhesion, ECM-receptor interaction, Cell adhesion molecules, Regulation of actin cytoskeleton, Thyroid hormone signaling pathway, Human cytomegalovirus infection, Human papillomavirus infection, Pathways in cancer, Proteoglycans in cancer, Small cell lung cancer, Hypertrophic cardiomyopathy, Arrhythmogenic right ventricular cardiomyopath…
PUBMED_ID	22301074, 30032202,
UP_KW_CELLULAR_COMPONENT	Membrane,
UP_KW_MOLECULAR_FUNCTION	Integrin, Receptor,
UP_KW_PTM	Glycoprotein,
UP_SEQ_FEATURE	DOMAIN:Integrin alpha first immunoglubulin-like, DOMAIN:Integrin alpha second immunoglobulin-like, DOMAIN:Integrin alpha third immunoglobulin-like, REGION:Disordered, REPEAT:FG-GAP, TRANSMEM:Helical,
106840268	interleukin 10 receptor subunit alpha(IL10RA)	Related Genes	Equus asinus
GOTERM_CC_DIRECT	membrane,
GOTERM_MF_DIRECT	protein binding,
KEGG_PATHWAY	Cytokine-cytokine receptor interaction, Viral protein interaction with cytokine and cytokine receptor, JAK-STAT signaling pathway, Toxoplasmosis, Tuberculosis, Human cytomegalovirus infection,
PUBMED_ID	22301074,
UP_KW_CELLULAR_COMPONENT	Membrane,
UP_SEQ_FEATURE	COMPBIAS:Polar residues, DOMAIN:Fibronectin type-III, REGION:Disordered, TRANSMEM:Helical,
106832842	interleukin 10 receptor subunit beta(IL10RB)	Related Genes	Equus asinus
GOTERM_CC_DIRECT	membrane,
GOTERM_MF_DIRECT	interleukin-10 receptor activity, protein binding,
KEGG_PATHWAY	Cytokine-cytokine receptor interaction, Viral protein interaction with cytokine and cytokine receptor, JAK-STAT signaling pathway, Toxoplasmosis, Tuberculosis, Human cytomegalovirus infection,
PUBMED_ID	22301074, 30032202,
UP_KW_CELLULAR_COMPONENT	Membrane,
UP_SEQ_FEATURE	COMPBIAS:Polar residues, DOMAIN:Fibronectin type-III, REGION:Disordered, TRANSMEM:Helical,
106823331	interleukin 10(IL10)	Related Genes	Equus asinus
GOTERM_BP_DIRECT	regulation of cytokine production, immune response,
GOTERM_CC_DIRECT	extracellular region, extracellular space,
GOTERM_MF_DIRECT	cytokine activity,
KEGG_PATHWAY	Cytokine-cytokine receptor interaction, Viral protein interaction with cytokine and cytokine receptor, FoxO signaling pathway, Efferocytosis, C-type lectin receptor signaling pathway, JAK-STAT signaling pathway, T cell receptor signaling pathway, Intestinal immune network for IgA production, Pertussis, Yersinia infection, Leishmaniasis, Chagas disease, African trypanosomiasis, Malaria, Toxoplasmo…
PUBMED_ID	22301074,
UP_KW_CELLULAR_COMPONENT	Secreted,
UP_KW_MOLECULAR_FUNCTION	Cytokine,
UP_KW_PTM	Disulfide bond,
106833793	interleukin 15 receptor subunit alpha(IL15RA)	Related Genes	Equus asinus
GOTERM_BP_DIRECT	interleukin-15-mediated signaling pathway,
GOTERM_CC_DIRECT	plasma membrane, membrane,
GOTERM_MF_DIRECT	interleukin-15 receptor activity,
KEGG_PATHWAY	Cytokine-cytokine receptor interaction, JAK-STAT signaling pathway, Intestinal immune network for IgA production, Human T-cell leukemia virus 1 infection, Pathways in cancer,
PUBMED_ID	30032202,
UP_KW_CELLULAR_COMPONENT	Membrane,
UP_KW_PTM	Disulfide bond,
UP_SEQ_FEATURE	COMPBIAS:Basic and acidic residues, COMPBIAS:Polar residues, DOMAIN:Sushi, REGION:Disordered, TRANSMEM:Helical,
106840220	interleukin 18(IL18)	Related Genes	Equus asinus
GOTERM_BP_DIRECT	inflammatory response, immune response, regulation of gene expression, positive regulation of macromolecule biosynthetic process,
GOTERM_CC_DIRECT	extracellular space, cytoplasm,
GOTERM_MF_DIRECT	cytokine activity,
KEGG_PATHWAY	Cytokine-cytokine receptor interaction, Viral protein interaction with cytokine and cytokine receptor, NOD-like receptor signaling pathway, Cytosolic DNA-sensing pathway, Salmonella infection, Legionellosis, Yersinia infection, African trypanosomiasis, Malaria, Tuberculosis, Influenza A, Inflammatory bowel disease, Rheumatoid arthritis, Lipid and atherosclerosis,
PUBMED_ID	22301074,
UP_KW_CELLULAR_COMPONENT	Secreted,
UP_KW_MOLECULAR_FUNCTION	Cytokine,
106824372	interleukin 6(IL6)	Related Genes	Equus asinus
GOTERM_BP_DIRECT	acute-phase response, immune response, positive regulation of cell proliferation, positive regulation of multicellular organismal process, T-helper 17 cell lineage commitment,
GOTERM_CC_DIRECT	extracellular region, extracellular space,
GOTERM_MF_DIRECT	cytokine activity, interleukin-6 receptor binding, growth factor activity,
KEGG_PATHWAY	EGFR tyrosine kinase inhibitor resistance, Antifolate resistance, Cytokine-cytokine receptor interaction, Viral protein interaction with cytokine and cytokine receptor, HIF-1 signaling pathway, FoxO signaling pathway, PI3K-Akt signaling pathway, Cellular senescence, Toll-like receptor signaling pathway, NOD-like receptor signaling pathway, Cytosolic DNA-sensing pathway, C-type lectin receptor sig…
PUBMED_ID	22301074, 30032202,
UP_KW_BIOLOGICAL_PROCESS	Acute phase,
UP_KW_MOLECULAR_FUNCTION	Cytokine,
UP_KW_PTM	Disulfide bond,
106838384	lactotransferrin(LTF)	Related Genes	Equus asinus
GOTERM_BP_DIRECT	iron ion transport, antibacterial humoral response,
GOTERM_CC_DIRECT	extracellular region, extracellular space, early endosome, plasma membrane, recycling endosome,
PUBMED_ID	22301074, 30032202,
UP_KW_BIOLOGICAL_PROCESS	Immunity, Osteogenesis,
UP_KW_MOLECULAR_FUNCTION	Hydrolase, Protease, Serine protease,
UP_KW_PTM	Glycoprotein, Disulfide bond,
UP_SEQ_FEATURE	ACT_SITE:Nucleophile, DOMAIN:Transferrin-like,
106835604	lipin 1(LPIN1)	Related Genes	Equus asinus
GOTERM_BP_DIRECT	fatty acid catabolic process, triglyceride biosynthetic process, cellular response to insulin stimulus, positive regulation of transcription from RNA polymerase II promoter,
GOTERM_CC_DIRECT	nucleus, mitochondrial outer membrane,
GOTERM_MF_DIRECT	transcription coactivator activity, phosphatidate phosphatase activity, hydrolase activity,
KEGG_PATHWAY	Glycerolipid metabolism, Glycerophospholipid metabolism, Metabolic pathways, mTOR signaling pathway, Alcoholic liver disease,
PUBMED_ID	30032202,
UP_KW_MOLECULAR_FUNCTION	Hydrolase,
UP_SEQ_FEATURE	COMPBIAS:Acidic residues, COMPBIAS:Polar residues, DOMAIN:LNS2/PITP, REGION:Disordered,
106831205	lipoprotein lipase(LPL)	Related Genes	Equus asinus
GOTERM_BP_DIRECT	lipid metabolic process, triglyceride catabolic process,
GOTERM_CC_DIRECT	plasma membrane, very-low-density lipoprotein particle, chylomicron,
GOTERM_MF_DIRECT	lipoprotein lipase activity, heparin binding, apolipoprotein binding, metal ion binding,
KEGG_PATHWAY	Glycerolipid metabolism, PPAR signaling pathway, Cholesterol metabolism, Alzheimer disease,
PUBMED_ID	22301074, 30032202,
UP_KW_CELLULAR_COMPONENT	Chylomicron, Extracellular matrix, Membrane, VLDL, Secreted,
UP_KW_LIGAND	Calcium, Metal-binding,
UP_KW_MOLECULAR_FUNCTION	Hydrolase,
UP_KW_PTM	Glycoprotein, Nitration,
UP_SEQ_FEATURE	ACT_SITE:Charge relay system, ACT_SITE:Nucleophile, DOMAIN:PLAT,
106846613	low density lipoprotein receptor(LDLR)	Related Genes	Equus asinus
GOTERM_BP_DIRECT	endocytosis,
GOTERM_CC_DIRECT	membrane,
GOTERM_MF_DIRECT	calcium ion binding, protein binding,
KEGG_PATHWAY	Endocytosis, Ovarian steroidogenesis, Aldosterone synthesis and secretion, Cortisol synthesis and secretion, Cushing syndrome, Bile secretion, Cholesterol metabolism, Toxoplasmosis, Hepatitis C, Lipid and atherosclerosis,
PUBMED_ID	22301074,
UP_KW_BIOLOGICAL_PROCESS	Endocytosis,
UP_KW_CELLULAR_COMPONENT	LDL, Membrane,
UP_KW_MOLECULAR_FUNCTION	Receptor,
UP_KW_PTM	Glycoprotein,
UP_SEQ_FEATURE	DOMAIN:EGF-like, REGION:Disordered, REPEAT:LDL-receptor class B, TRANSMEM:Helical,
106842203	lysozyme(LYZ)	Related Genes	Equus asinus
GOTERM_BP_DIRECT	metabolic process, killing of cells of other organism, defense response to bacterium, defense response to Gram-negative bacterium, defense response to Gram-positive bacterium,
GOTERM_MF_DIRECT	lysozyme activity, metal ion binding,
KEGG_PATHWAY	Salivary secretion,
PUBMED_ID	22301074, 29569733, 30032202,
UP_KW_LIGAND	Calcium, Metal-binding,
UP_KW_MOLECULAR_FUNCTION	Bacteriolytic enzyme, Glycosidase, Hydrolase, Milk protein, Antimicrobial,
UP_KW_PTM	Disulfide bond,
UP_SEQ_FEATURE	DOMAIN:C-type lysozyme, DOMAIN:Glycosyl hydrolases family 22 (GH22),
106841211	myocyte enhancer factor 2C(MEF2C)	Related Genes	Equus asinus
GOTERM_BP_DIRECT	heart development, cell differentiation, positive regulation of transcription, DNA-templated, positive regulation of transcription from RNA polymerase II promoter,
GOTERM_CC_DIRECT	nucleus,
GOTERM_MF_DIRECT	RNA polymerase II regulatory region sequence-specific DNA binding, RNA polymerase II core promoter proximal region sequence-specific DNA binding, RNA polymerase II transcription factor activity, sequence-specific DNA binding, DNA binding, histone deacetylase binding, protein dimerization activity,
KEGG_PATHWAY	MAPK signaling pathway, cGMP-PKG signaling pathway, Apelin signaling pathway, Oxytocin signaling pathway, Parathyroid hormone synthesis, secretion and action, Transcriptional misregulation in cancer, Fluid shear stress and atherosclerosis,
PUBMED_ID	22301074, 30032202,
UP_KW_BIOLOGICAL_PROCESS	Transcription, Transcription regulation,
UP_KW_CELLULAR_COMPONENT	Nucleus,
UP_KW_MOLECULAR_FUNCTION	Activator, DNA-binding,
UP_KW_PTM	Phosphoprotein,
UP_SEQ_FEATURE	COMPBIAS:Basic and acidic residues, COMPBIAS:Polar residues, DOMAIN:MADS-box, REGION:Disordered,
106828810	myostatin(MSTN)	Related Genes	Equus asinus
GOTERM_BP_DIRECT	SMAD protein signal transduction,
GOTERM_CC_DIRECT	extracellular region, extracellular space,
GOTERM_MF_DIRECT	cytokine activity, growth factor activity,
KEGG_PATHWAY	Cytokine-cytokine receptor interaction,
PUBMED_ID	22301074, 30032202,
UP_KW_CELLULAR_COMPONENT	Secreted,
UP_KW_MOLECULAR_FUNCTION	Cytokine,
UP_KW_PTM	Glycoprotein, Disulfide bond,
UP_SEQ_FEATURE	DOMAIN:TGF-beta family profile,
123280378	myristoylated alanine rich protein kinase C substrate(MARCKS)	Related Genes	Equus asinus
GOTERM_BP_DIRECT	actin filament organization, central nervous system development,
GOTERM_CC_DIRECT	cytoplasm, plasma membrane, membrane, actin filament bundle,
GOTERM_MF_DIRECT	actin binding, calmodulin binding, actin filament binding,
KEGG_PATHWAY	Fc gamma R-mediated phagocytosis, MicroRNAs in cancer,
PUBMED_ID	22301074, 30032202,
UP_KW_CELLULAR_COMPONENT	Membrane,
UP_KW_PTM	Lipoprotein, Myristate,
UP_SEQ_FEATURE	COMPBIAS:Basic and acidic residues, COMPBIAS:Polar residues, REGION:Disordered,
106831804	nuclear receptor subfamily 4 group A member 3(NR4A3)	Related Genes	Equus asinus
GOTERM_BP_DIRECT	regulation of transcription from RNA polymerase II promoter, response to stimulus, cellular response to corticotropin-releasing hormone stimulus,
GOTERM_CC_DIRECT	nucleus, transcription factor complex,
GOTERM_MF_DIRECT	RNA polymerase II core promoter proximal region sequence-specific DNA binding, RNA polymerase II transcription factor activity, sequence-specific DNA binding, DNA binding, RNA polymerase II transcription factor activity, ligand-activated sequence-specific DNA binding, zinc ion binding, glucocorticoid receptor binding, sequence-specific DNA binding, metal ion binding,
KEGG_PATHWAY	Transcriptional misregulation in cancer,
PUBMED_ID	22301074, 30032202,
UP_KW_CELLULAR_COMPONENT	Nucleus,
UP_KW_LIGAND	Zinc,
UP_KW_MOLECULAR_FUNCTION	DNA-binding, Receptor,
UP_SEQ_FEATURE	COMPBIAS:Basic residues, COMPBIAS:Polar residues, DOMAIN:NR LBD, DOMAIN:Nuclear receptor, REGION:Disordered,
106828865	nucleolar and coiled-body phosphoprotein 1(NOLC1)	Related Genes	Equus asinus
GOTERM_CC_DIRECT	nucleoplasm, nucleolus,
GOTERM_MF_DIRECT	protein binding,
PUBMED_ID	22301074, 30032202,
UP_SEQ_FEATURE	COMPBIAS:Basic and acidic residues, COMPBIAS:Polar residues, COMPBIAS:Pro residues, DOMAIN:Srp40 C-terminal, REGION:Disordered,
106837409	oxidized low density lipoprotein receptor 1(OLR1)	Related Genes	Equus asinus
GOTERM_BP_DIRECT	inflammatory response, leukocyte cell-cell adhesion, cell death, lipoprotein metabolic process,
GOTERM_CC_DIRECT	plasma membrane, membrane, receptor complex,
GOTERM_MF_DIRECT	low-density lipoprotein receptor activity,
KEGG_PATHWAY	PPAR signaling pathway, Phagosome, Lipid and atherosclerosis,
PUBMED_ID	30032202,
UP_KW_BIOLOGICAL_PROCESS	Inflammatory response,
UP_KW_CELLULAR_COMPONENT	Membrane, Secreted,
UP_KW_LIGAND	Lectin,
UP_KW_MOLECULAR_FUNCTION	Receptor,
UP_KW_PTM	Glycoprotein, Lipoprotein, Palmitate,
UP_SEQ_FEATURE	COMPBIAS:Basic and acidic residues, DOMAIN:C-type lectin, REGION:Disordered, TRANSMEM:Helical,
106847403	paternally expressed 3(PEG3)	Related Genes	Equus asinus
GOTERM_BP_DIRECT	negative regulation of transcription from RNA polymerase II promoter,
GOTERM_CC_DIRECT	nucleus,
GOTERM_MF_DIRECT	transcriptional repressor activity, RNA polymerase II transcription regulatory region sequence-specific binding,
PUBMED_ID	30032202,
UP_KW_LIGAND	Metal-binding, Zinc,
UP_KW_MOLECULAR_FUNCTION	DNA-binding,
UP_SEQ_FEATURE	COMPBIAS:Acidic residues, COMPBIAS:Basic and acidic residues, COMPBIAS:Polar residues, DOMAIN:C2H2-type, DOMAIN:SCAN box, REGION:Disordered,
106829028	polyhomeotic homolog 2(PHC2)	Related Genes	Equus asinus
GOTERM_CC_DIRECT	nucleus, macromolecular complex, PRC1 complex,
GOTERM_MF_DIRECT	DNA binding, protein binding, zinc ion binding,
KEGG_PATHWAY	Polycomb repressive complex,
PUBMED_ID	22301074, 30032202,
UP_KW_CELLULAR_COMPONENT	Nucleus,
UP_KW_LIGAND	Metal-binding, Zinc,
UP_KW_MOLECULAR_FUNCTION	DNA-binding,
UP_SEQ_FEATURE	COMPBIAS:Polar residues, DOMAIN:FCS-type, DOMAIN:SAM, REGION:Disordered,
106845885	protein kinase cAMP-dependent X-linked catalytic subunit(PRKX)	Related Genes	Equus asinus
GOTERM_BP_DIRECT	protein phosphorylation, phosphorylation,
GOTERM_MF_DIRECT	protein serine/threonine kinase activity, ATP binding,
PUBMED_ID	22301074,
UP_KW_MOLECULAR_FUNCTION	Kinase, Transferase,
UP_SEQ_FEATURE	DOMAIN:AGC-kinase C-terminal, DOMAIN:Protein kinase, REGION:Disordered,
106826327	signal transducer and activator of transcription 3(STAT3)	Related Genes	Equus asinus
GOTERM_BP_DIRECT	regulation of transcription from RNA polymerase II promoter, defense response, signal transduction, JAK-STAT cascade, response to organic substance, leptin-mediated signaling pathway, regulation of cell proliferation, response to peptide hormone, JAK-STAT cascade involved in growth hormone signaling pathway,
GOTERM_CC_DIRECT	nucleus, cytoplasm,
GOTERM_MF_DIRECT	RNA polymerase II core promoter proximal region sequence-specific DNA binding, RNA polymerase II transcription factor activity, sequence-specific DNA binding, DNA binding, transcription factor activity, sequence-specific DNA binding,
KEGG_PATHWAY	EGFR tyrosine kinase inhibitor resistance, Chemokine signaling pathway, HIF-1 signaling pathway, FoxO signaling pathway, Necroptosis, Signaling pathways regulating pluripotency of stem cells, JAK-STAT signaling pathway, Th17 cell differentiation, Prolactin signaling pathway, Adipocytokine signaling pathway, Insulin resistance, AGE-RAGE signaling pathway in diabetic complications, Growth hormone s…
PUBMED_ID	30032202,
UP_KW_CELLULAR_COMPONENT	Nucleus, Cytoplasm,
UP_KW_MOLECULAR_FUNCTION	Activator, DNA-binding,
UP_SEQ_FEATURE	DOMAIN:SH2, REGION:Disordered,
106821997	slingshot protein phosphatase 2(SSH2)	Related Genes	Equus asinus
GOTERM_BP_DIRECT	protein dephosphorylation, dephosphorylation, actin cytoskeleton organization, negative regulation of actin filament polymerization,
GOTERM_CC_DIRECT	cytoplasm,
GOTERM_MF_DIRECT	actin binding, protein tyrosine/serine/threonine phosphatase activity,
KEGG_PATHWAY	Axon guidance, Regulation of actin cytoskeleton,
PUBMED_ID	22301074, 30032202,
UP_KW_MOLECULAR_FUNCTION	Hydrolase, Protein phosphatase,
UP_SEQ_FEATURE	COMPBIAS:Basic and acidic residues, COMPBIAS:Polar residues, DOMAIN:DEK-C, DOMAIN:Tyrosine specific protein phosphatases, DOMAIN:Tyrosine-protein phosphatase, REGION:Disordered,
106837436	solute carrier family 2 member 3(SLC2A3)	Related Genes	Equus asinus
GOTERM_BP_DIRECT	glucose transmembrane transport,
GOTERM_CC_DIRECT	plasma membrane, membrane, cell projection, perikaryon,
GOTERM_MF_DIRECT	glucose transmembrane transporter activity, glucose binding,
PUBMED_ID	22301074, 30032202,
UP_KW_BIOLOGICAL_PROCESS	Sugar transport, Transport,
UP_KW_CELLULAR_COMPONENT	Membrane, Cell projection, Cell membrane,
UP_KW_PTM	Glycoprotein,
UP_SEQ_FEATURE	DOMAIN:Major facilitator superfamily (MFS) profile, TRANSMEM:Helical,
106834985	solute carrier family 30 member 4(SLC30A4)	Related Genes	Equus asinus
GOTERM_BP_DIRECT	response to zinc ion, zinc II ion transmembrane transport,
GOTERM_CC_DIRECT	plasma membrane, membrane,
GOTERM_MF_DIRECT	zinc ion transmembrane transporter activity, cation transmembrane transporter activity,
PUBMED_ID	30032202,
UP_KW_CELLULAR_COMPONENT	Membrane,
UP_SEQ_FEATURE	TRANSMEM:Helical,
106842035	superoxide dismutase 2(SOD2)	Related Genes	Equus asinus
GOTERM_BP_DIRECT	superoxide metabolic process, reactive oxygen species metabolic process,
GOTERM_CC_DIRECT	mitochondrion, mitochondrial matrix,
GOTERM_MF_DIRECT	superoxide dismutase activity, oxidoreductase activity, metal ion binding,
KEGG_PATHWAY	FoxO signaling pathway, Peroxisome, Longevity regulating pathway, Longevity regulating pathway - multiple species, Huntington disease, Chemical carcinogenesis - reactive oxygen species, Lipid and atherosclerosis,
PUBMED_ID	22301074, 30032202,
UP_KW_LIGAND	Manganese,
UP_KW_PTM	Ubl conjugation, Nitration,
UP_SEQ_FEATURE	DOMAIN:Manganese/iron superoxide dismutase C-terminal, DOMAIN:Manganese/iron superoxide dismutase N-terminal,
106845267	suppressor of cytokine signaling 3(SOCS3)	Related Genes	Equus asinus
GOTERM_BP_DIRECT	negative regulation of signal transduction, protein ubiquitination, intracellular signal transduction, phosphatidylinositol phosphorylation,
GOTERM_CC_DIRECT	phosphatidylinositol 3-kinase complex,
GOTERM_MF_DIRECT	1-phosphatidylinositol-3-kinase regulator activity,
KEGG_PATHWAY	Ubiquitin mediated proteolysis, Osteoclast differentiation, JAK-STAT signaling pathway, TNF signaling pathway, Insulin signaling pathway, Prolactin signaling pathway, Adipocytokine signaling pathway, Type II diabetes mellitus, Insulin resistance, Non-alcoholic fatty liver disease, Growth hormone synthesis, secretion and action, Hepatitis C, Influenza A, Herpes simplex virus 1 infection,
PUBMED_ID	22301074, 30032202,
UP_KW_BIOLOGICAL_PROCESS	Growth regulation, Ubl conjugation pathway,
UP_KW_MOLECULAR_FUNCTION	Signal transduction inhibitor,
UP_SEQ_FEATURE	COMPBIAS:Pro residues, DOMAIN:SH2, DOMAIN:SOCS box, REGION:Disordered,
106841670	syndecan binding protein(SDCBP)	Related Genes	Equus asinus
GOTERM_BP_DIRECT	proteolysis, positive regulation of transforming growth factor beta receptor signaling pathway,
GOTERM_CC_DIRECT	cytoplasm, plasma membrane, membrane,
GOTERM_MF_DIRECT	syndecan binding,
PUBMED_ID	30032202,
UP_KW_CELLULAR_COMPONENT	Membrane,
UP_SEQ_FEATURE	DOMAIN:PDZ, TRANSMEM:Helical,
106835162	thrombospondin 1(THBS1)	Related Genes	Equus asinus
GOTERM_BP_DIRECT	cell adhesion, negative regulation of angiogenesis,
GOTERM_CC_DIRECT	extracellular region,
GOTERM_MF_DIRECT	calcium ion binding, protein binding, heparin binding,
KEGG_PATHWAY	Rap1 signaling pathway, p53 signaling pathway, Phagosome, Efferocytosis, PI3K-Akt signaling pathway, TGF-beta signaling pathway, Focal adhesion, ECM-receptor interaction, Malaria, Human papillomavirus infection, Proteoglycans in cancer, MicroRNAs in cancer, Bladder cancer,
PUBMED_ID	22301074, 30032202,
UP_KW_BIOLOGICAL_PROCESS	Cell adhesion,
UP_KW_MOLECULAR_FUNCTION	Heparin-binding,
UP_KW_PTM	Glycoprotein, Disulfide bond,
UP_SEQ_FEATURE	COMPBIAS:Basic and acidic residues, DOMAIN:EGF-like, DOMAIN:TSP C-terminal, DOMAIN:VWFC, REGION:Disordered, REPEAT:TSP type-3,
106838936	tissue factor pathway inhibitor 2(TFPI2)	Related Genes	Equus asinus
GOTERM_BP_DIRECT	blood coagulation, negative regulation of peptidase activity,
GOTERM_CC_DIRECT	extracellular region, extracellular space,
GOTERM_MF_DIRECT	serine-type endopeptidase inhibitor activity,
PUBMED_ID	22301074, 30032202,
UP_KW_BIOLOGICAL_PROCESS	Hemostasis,
UP_KW_MOLECULAR_FUNCTION	Protease inhibitor, Serine protease inhibitor,
UP_KW_PTM	Disulfide bond,
UP_SEQ_FEATURE	DOMAIN:BPTI/Kunitz inhibitor,
106825034	tumor necrosis factor(TNF)	Related Genes	Equus asinus
GOTERM_BP_DIRECT	immune response, extrinsic apoptotic signaling pathway via death domain receptors, vascular endothelial growth factor production, tumor necrosis factor-mediated signaling pathway, positive regulation of transcription from RNA polymerase II promoter, regulation of developmental process, regulation of secretion, positive regulation of NF-kappaB transcription factor activity, regulation of multicell…
GOTERM_CC_DIRECT	extracellular space, plasma membrane, cell surface, membrane,
GOTERM_MF_DIRECT	cytokine activity, tumor necrosis factor receptor binding, CD40 receptor binding,
KEGG_PATHWAY	Antifolate resistance, MAPK signaling pathway, Cytokine-cytokine receptor interaction, Viral protein interaction with cytokine and cytokine receptor, NF-kappa B signaling pathway, Sphingolipid signaling pathway, mTOR signaling pathway, Apoptosis, Necroptosis, TGF-beta signaling pathway, Osteoclast differentiation, Antigen processing and presentation, Toll-like receptor signaling pathway, NOD-like…
PUBMED_ID	22301074, 30032202,
UP_KW_CELLULAR_COMPONENT	Membrane, Secreted,
UP_KW_MOLECULAR_FUNCTION	Cytokine,
UP_KW_PTM	Lipoprotein, Myristate, Phosphoprotein,
UP_SEQ_FEATURE	DOMAIN:TNF family profile, TRANSMEM:Helical,
106828411	ubiquitin conjugating enzyme E2 Q1(UBE2Q1)	Related Genes	Equus asinus
KEGG_PATHWAY	Ubiquitin mediated proteolysis,
UP_SEQ_FEATURE	COMPBIAS:Acidic residues, COMPBIAS:Basic and acidic residues, COMPBIAS:Polar residues, DOMAIN:UBC core, REGION:Disordered,
106841138	vacuole membrane protein 1(VMP1)	Related Genes	Equus asinus
GOTERM_BP_DIRECT	autophagy, Golgi organization,
GOTERM_CC_DIRECT	endoplasmic reticulum, endomembrane system, membrane,
KEGG_PATHWAY	Autophagy - animal,
PUBMED_ID	30032202,
UP_KW_BIOLOGICAL_PROCESS	Cell adhesion, Lipid transport, Transport,
UP_KW_CELLULAR_COMPONENT	Endoplasmic reticulum, Membrane, Vacuole,
UP_KW_PTM	Acetylation,
UP_SEQ_FEATURE	DOMAIN:VTT, TRANSMEM:Helical,
106837775	vascular cell adhesion molecule 1(VCAM1)	Related Genes	Equus asinus
GOTERM_BP_DIRECT	cell adhesion, cell-cell adhesion,
GOTERM_CC_DIRECT	plasma membrane, cell surface, membrane,
GOTERM_MF_DIRECT	integrin binding,
KEGG_PATHWAY	NF-kappa B signaling pathway, Cell adhesion molecules, TNF signaling pathway, Leukocyte transendothelial migration, AGE-RAGE signaling pathway in diabetic complications, African trypanosomiasis, Malaria, Lipid and atherosclerosis, Fluid shear stress and atherosclerosis,
PUBMED_ID	22301074, 30032202,
UP_KW_BIOLOGICAL_PROCESS	Cell adhesion,
UP_KW_CELLULAR_COMPONENT	Membrane, Cell membrane,
UP_SEQ_FEATURE	DOMAIN:Ig-like, TRANSMEM:Helical,
106838116	zinc finger and BTB domain containing 38(ZBTB38)	Related Genes	Equus asinus
GOTERM_BP_DIRECT	regulation of transcription from RNA polymerase II promoter,
GOTERM_CC_DIRECT	nucleus,
GOTERM_MF_DIRECT	RNA polymerase II core promoter proximal region sequence-specific DNA binding, RNA polymerase II transcription factor activity, sequence-specific DNA binding, protein binding,
PUBMED_ID	22301074, 30032202,
UP_KW_BIOLOGICAL_PROCESS	Transcription, Transcription regulation,
UP_KW_CELLULAR_COMPONENT	Nucleus,
UP_KW_LIGAND	Metal-binding, Zinc,
UP_SEQ_FEATURE	COMPBIAS:Basic and acidic residues, COMPBIAS:Polar residues, DOMAIN:BTB, DOMAIN:C2H2-type, REGION:Disordered,

## Sheet: Ovis aries
Additional file 3: Enriched gene ontology (GO) analysis of miRNA-regulated genes in milk. The GO for each species is documented on individual sheets.
101122941	ABL proto-oncogene 1, non-receptor tyrosine kinase(ABL1)	Related Genes	Ovis aries
GOTERM_BP_DIRECT	neural tube closure, B-1 B cell homeostasis, adaptive immune response, B cell proliferation involved in immune response, transitional one stage B cell differentiation, protein phosphorylation, phagocytosis, cell communication, epidermal growth factor receptor signaling pathway, positive regulation of cytosolic calcium ion concentration, integrin-mediated signaling pathway, I-kappaB kinase/NF-kapp…
GOTERM_CC_DIRECT	nucleolus, cytoplasm, cytosol, plasma membrane, actin cytoskeleton, nuclear body, cell leading edge, macromolecular complex, perinuclear region of cytoplasm,
GOTERM_MF_DIRECT	magnesium ion binding, four-way junction DNA binding, bubble DNA binding, phosphotyrosine binding, non-membrane spanning protein tyrosine kinase activity, protein kinase C binding, protein binding, ATP binding, SH3 domain binding, syntaxin binding, manganese ion binding, neuropilin binding, SH2 domain binding, protein self-association, ephrin receptor binding, actin filament binding, mitogen-acti…
KEGG_PATHWAY	ErbB signaling pathway, Ras signaling pathway, Cell cycle, Axon guidance, Neurotrophin signaling pathway, Pathways in cancer, MicroRNAs in cancer, Chemical carcinogenesis - reactive oxygen species, Chronic myeloid leukemia, Viral myocarditis,
PUBMED_ID	22301074, 30032202,
UP_KW_CELLULAR_COMPONENT	Cytoplasm,
UP_KW_LIGAND	ATP-binding,
UP_KW_MOLECULAR_FUNCTION	Kinase, Transferase,
UP_SEQ_FEATURE	COMPBIAS:Basic and acidic residues, COMPBIAS:Polar residues, COMPBIAS:Pro residues, DOMAIN:Protein kinase, DOMAIN:SH2, DOMAIN:SH3, REGION:Disordered,
100302306	ADP ribosylation factor 6(ARF6)	Related Genes	Ovis aries
GOTERM_BP_DIRECT	liver development, intracellular protein transport, positive regulation of neuron projection development, vesicle-mediated transport, positive regulation of actin filament polymerization, cortical actin cytoskeleton organization, endocytic recycling, protein localization to cell surface, regulation of Rac protein signal transduction, protein localization to endosome, positive regulation of protei…
GOTERM_CC_DIRECT	ruffle, cytoplasm, cytosol, cell cortex, endocytic vesicle, filopodium membrane, cleavage furrow, recycling endosome membrane, Flemming body,
GOTERM_MF_DIRECT	GTPase activity, GTP binding, GDP binding, thioesterase binding, signaling adaptor activity,
KEGG_PATHWAY	Ras signaling pathway, Phospholipase D signaling pathway, Endocytosis, Fc gamma R-mediated phagocytosis, Salmonella infection, Yersinia infection,
PUBMED_ID	22301074, 30032202,
UP_KW_LIGAND	GTP-binding,
UP_KW_PTM	Lipoprotein,
100294652	AKT serine/threonine kinase 1(AKT1)	Related Genes	Ovis aries
GOTERM_BP_DIRECT	glucose metabolic process, protein phosphorylation, phosphorylation, response to growth hormone, response to insulin-like growth factor stimulus,
GOTERM_CC_DIRECT	cytoplasm,
GOTERM_MF_DIRECT	protein serine/threonine kinase activity, ATP binding, kinase activity,
KEGG_PATHWAY	EGFR tyrosine kinase inhibitor resistance, Endocrine resistance, Platinum drug resistance, MAPK signaling pathway, ErbB signaling pathway, Ras signaling pathway, Rap1 signaling pathway, cGMP-PKG signaling pathway, cAMP signaling pathway, Chemokine signaling pathway, HIF-1 signaling pathway, FoxO signaling pathway, Sphingolipid signaling pathway, Phospholipase D signaling pathway, Autophagy - anim…
PUBMED_ID	22301074, 28235485,
UP_KW_BIOLOGICAL_PROCESS	Carbohydrate metabolism, Glucose metabolism, Glycogen biosynthesis, Sugar transport, Transport,
UP_KW_LIGAND	ATP-binding, Nucleotide-binding,
UP_KW_MOLECULAR_FUNCTION	Kinase, Serine/threonine-protein kinase, Transferase,
UP_KW_PTM	Phosphoprotein,
UP_SEQ_FEATURE	REGION:Disordered,
101119242	AKT serine/threonine kinase 2(AKT2)	Related Genes	Ovis aries
GOTERM_BP_DIRECT	protein phosphorylation, phosphorylation,
GOTERM_CC_DIRECT	cytoplasm,
GOTERM_MF_DIRECT	protein serine/threonine kinase activity, ATP binding,
KEGG_PATHWAY	EGFR tyrosine kinase inhibitor resistance, Endocrine resistance, Platinum drug resistance, MAPK signaling pathway, ErbB signaling pathway, Ras signaling pathway, Rap1 signaling pathway, cGMP-PKG signaling pathway, cAMP signaling pathway, Chemokine signaling pathway, HIF-1 signaling pathway, FoxO signaling pathway, Sphingolipid signaling pathway, Phospholipase D signaling pathway, Autophagy - anim…
PUBMED_ID	22301074,
UP_KW_MOLECULAR_FUNCTION	Kinase, Transferase,
UP_KW_PTM	Phosphoprotein,
UP_SEQ_FEATURE	DOMAIN:AGC-kinase C-terminal, DOMAIN:PH, DOMAIN:Protein kinase,
101111883	AT-rich interaction domain 3A(ARID3A)	Related Genes	Ovis aries
GOTERM_BP_DIRECT	regulation of transcription from RNA polymerase II promoter,
GOTERM_CC_DIRECT	nucleus,
GOTERM_MF_DIRECT	DNA binding,
PUBMED_ID	22301074, 30032202,
UP_KW_BIOLOGICAL_PROCESS	Transcription, Transcription regulation,
UP_KW_CELLULAR_COMPONENT	Nucleus,
UP_KW_MOLECULAR_FUNCTION	DNA-binding,
UP_SEQ_FEATURE	COMPBIAS:Acidic residues, COMPBIAS:Basic and acidic residues, COMPBIAS:Polar residues, DOMAIN:ARID, DOMAIN:REKLES, REGION:Disordered,
101105847	ATM serine/threonine kinase(ATM)	Related Genes	Ovis aries
GOTERM_BP_DIRECT	DNA repair, phosphorylation, regulation of nitrogen compound metabolic process, regulation of macromolecule metabolic process, regulation of primary metabolic process,
GOTERM_CC_DIRECT	nucleus, cytoplasmic vesicle,
GOTERM_MF_DIRECT	protein serine/threonine kinase activity, protein binding, ATP binding,
KEGG_PATHWAY	Platinum drug resistance, Homologous recombination, NF-kappa B signaling pathway, FoxO signaling pathway, Cell cycle, p53 signaling pathway, Apoptosis, Cellular senescence, Human papillomavirus infection, Human T-cell leukemia virus 1 infection, Human immunodeficiency virus 1 infection, Transcriptional misregulation in cancer, MicroRNAs in cancer,
PUBMED_ID	22301074, 30032202,
UP_KW_BIOLOGICAL_PROCESS	DNA damage,
UP_KW_CELLULAR_COMPONENT	Nucleus, Cytoplasmic vesicle,
UP_KW_LIGAND	ATP-binding,
UP_KW_MOLECULAR_FUNCTION	Kinase, Transferase,
UP_SEQ_FEATURE	DOMAIN:FAT, DOMAIN:FATC, DOMAIN:PI3K/PI4K catalytic, REGION:Disordered,
101119015	ATP binding cassette subfamily A member 1(ABCA1)	Related Genes	Ovis aries
GOTERM_BP_DIRECT	lipid transport, transmembrane transport,
GOTERM_CC_DIRECT	membrane, intracellular membrane-bounded organelle,
GOTERM_MF_DIRECT	lipid transporter activity, ATP binding, ATPase activity,
KEGG_PATHWAY	ABC transporters, Efferocytosis, Fat digestion and absorption, Cholesterol metabolism, Lipid and atherosclerosis,
PUBMED_ID	22301074, 30032202,
UP_KW_CELLULAR_COMPONENT	Membrane,
UP_KW_LIGAND	ATP-binding, Nucleotide-binding,
UP_SEQ_FEATURE	COMPBIAS:Basic and acidic residues, DOMAIN:ABC transporter, REGION:Disordered, TRANSMEM:Helical,
101111169	ATP binding cassette subfamily A member 2(ABCA2)	Related Genes	Ovis aries
GOTERM_BP_DIRECT	lipid transport, transmembrane transport,
GOTERM_CC_DIRECT	membrane, intracellular membrane-bounded organelle,
GOTERM_MF_DIRECT	lipid transporter activity, ATP binding, ATPase activity,
KEGG_PATHWAY	ABC transporters, Lysosome,
PUBMED_ID	22301074, 30032202,
UP_KW_CELLULAR_COMPONENT	Membrane,
UP_KW_LIGAND	ATP-binding, Nucleotide-binding,
UP_SEQ_FEATURE	COMPBIAS:Basic and acidic residues, COMPBIAS:Polar residues, COMPBIAS:Pro residues, DOMAIN:ABC transporter, REGION:Disordered, TRANSMEM:Helical,
101113989	ATP binding cassette subfamily B member 7(ABCB7)	Related Genes	Ovis aries
GOTERM_BP_DIRECT	cellular iron ion homeostasis, transmembrane transport,
GOTERM_CC_DIRECT	mitochondrial inner membrane, membrane,
GOTERM_MF_DIRECT	ATP binding, ATPase activity,
KEGG_PATHWAY	ABC transporters,
PUBMED_ID	22301074, 30032202,
UP_KW_CELLULAR_COMPONENT	Membrane,
UP_KW_LIGAND	ATP-binding, Nucleotide-binding,
101103598	ATP binding cassette subfamily F member 1(ABCF1)	Related Genes	Ovis aries
GOTERM_MF_DIRECT	ATP binding, ATPase activity,
PUBMED_ID	22301074, 30032202,
UP_KW_LIGAND	ATP-binding, Nucleotide-binding,
UP_SEQ_FEATURE	COMPBIAS:Basic and acidic residues, DOMAIN:ABC transporter, REGION:Disordered,
654404	ATP citrate lyase(ACLY)	Related Genes	Ovis aries
GOTERM_BP_DIRECT	acetyl-CoA biosynthetic process, tricarboxylic acid cycle, citrate metabolic process, lipid metabolic process, fatty acid biosynthetic process, lipid biosynthetic process,
GOTERM_CC_DIRECT	cytosol,
GOTERM_MF_DIRECT	ATP citrate synthase activity, ATP binding, metal ion binding,
KEGG_PATHWAY	Citrate cycle (TCA cycle), Metabolic pathways,
PUBMED_ID	22301074, 30032202,
UP_KW_BIOLOGICAL_PROCESS	Lipid metabolism, Lipid biosynthesis,
UP_KW_CELLULAR_COMPONENT	Cytoplasm,
UP_KW_LIGAND	ATP-binding, Magnesium, Metal-binding, Nucleotide-binding,
UP_KW_MOLECULAR_FUNCTION	Transferase,
UP_KW_PTM	Acetylation, Phosphoprotein, Ubl conjugation, Isopeptide bond,
UP_SEQ_FEATURE	ACT_SITE:Tele-phosphohistidine intermediate, COMPBIAS:Polar residues, CROSSLNK:Glycyl lysine isopeptide (Lys-Gly) (interchain with G-Cter in ubiquitin); alternate, DOMAIN:ATP-grasp, DOMAIN:CoA-binding, REGION:Disordered,
101119602	BCL2 apoptosis regulator(BCL2)	Related Genes	Ovis aries
GOTERM_BP_DIRECT	apoptotic process, intrinsic apoptotic signaling pathway in response to DNA damage, regulation of apoptotic process, extrinsic apoptotic signaling pathway in absence of ligand, negative regulation of intrinsic apoptotic signaling pathway,
GOTERM_CC_DIRECT	mitochondrial outer membrane, membrane,
GOTERM_MF_DIRECT	protein homodimerization activity, protein heterodimerization activity,
KEGG_PATHWAY	EGFR tyrosine kinase inhibitor resistance, Endocrine resistance, Platinum drug resistance, NF-kappa B signaling pathway, HIF-1 signaling pathway, Sphingolipid signaling pathway, p53 signaling pathway, Autophagy - animal, Protein processing in endoplasmic reticulum, PI3K-Akt signaling pathway, Apoptosis, Apoptosis - multiple species, Necroptosis, Adrenergic signaling in cardiomyocytes, Hedgehog si…
PUBMED_ID	15905648, 16573533, 25467770, 30032202,
UP_KW_BIOLOGICAL_PROCESS	Apoptosis,
UP_KW_CELLULAR_COMPONENT	Membrane,
UP_SEQ_FEATURE	COMPBIAS:Pro residues, DOMAIN:Apoptosis regulator Bcl-2 family BH4, DOMAIN:Bcl-2 Bcl-2 homology region 1-3, MOTIF:BH4, REGION:Disordered,
101103337	BMI1 proto-oncogene, polycomb ring finger(BMI1)	Related Genes	Ovis aries
GOTERM_BP_DIRECT	negative regulation of transcription from RNA polymerase II promoter, in utero embryonic development, DNA methylation, sodium ion transport, humoral immune response, brain development, rostrocaudal neural tube patterning, hemopoiesis, positive regulation of B cell proliferation, positive regulation of immature T cell proliferation in thymus, negative regulation of gene expression, epigenetic, som…
GOTERM_CC_DIRECT	heterochromatin, cytosol, nuclear body, PRC1 complex,
GOTERM_MF_DIRECT	RNA polymerase II core promoter proximal region sequence-specific DNA binding, zinc ion binding, RING-like zinc finger domain binding, ubiquitin-protein transferase activator activity, promoter-specific chromatin binding,
KEGG_PATHWAY	Polycomb repressive complex, Signaling pathways regulating pluripotency of stem cells, Transcriptional misregulation in cancer, MicroRNAs in cancer,
PUBMED_ID	30032202,
UP_KW_LIGAND	Metal-binding, Zinc,
UP_SEQ_FEATURE	COMPBIAS:Polar residues, DOMAIN:COMM, DOMAIN:RING-type, REGION:Disordered,
101110416	Bardet-Biedl syndrome 4(BBS4)	Related Genes	Ovis aries
GOTERM_BP_DIRECT	mitotic cytokinesis, neuron migration, neural tube closure, negative regulation of systemic arterial blood pressure, centrosome cycle, spermatid development, sensory perception of smell, gene expression, negative regulation of gene expression, dendrite development, regulation of lipid metabolic process, ventricular system development, striatum development, hippocampus development, cerebral cortex…
GOTERM_CC_DIRECT	pericentriolar material, photoreceptor outer segment, photoreceptor inner segment, nucleus, centriole, motile cilium, photoreceptor connecting cilium, centriolar satellite, BBSome, ciliary basal body, ciliary membrane,
GOTERM_MF_DIRECT	protein binding, protein binding, bridging, dynactin binding, alpha-tubulin binding, beta-tubulin binding, RNA polymerase II sequence-specific DNA binding transcription factor binding,
PUBMED_ID	22301074, 30032202,
101110612	CCAAT enhancer binding protein gamma(CEBPG)	Related Genes	Ovis aries
GOTERM_BP_DIRECT	transcription, DNA-templated, regulation of transcription from RNA polymerase II promoter, mRNA metabolic process, B cell differentiation, positive regulation of interferon-gamma production, natural killer cell mediated cytotoxicity, enucleate erythrocyte differentiation, positive regulation of DNA repair,
GOTERM_CC_DIRECT	nucleoplasm, RNA polymerase II transcription factor complex,
GOTERM_MF_DIRECT	RNA polymerase II core promoter proximal region sequence-specific DNA binding, RNA polymerase II transcription factor activity, sequence-specific DNA binding, transcriptional activator activity, RNA polymerase II transcription regulatory region sequence-specific binding, identical protein binding,
KEGG_PATHWAY	Tuberculosis,
PUBMED_ID	30032202,
UP_KW_CELLULAR_COMPONENT	Nucleus,
UP_SEQ_FEATURE	COMPBIAS:Basic and acidic residues, COMPBIAS:Polar residues, DOMAIN:BZIP, REGION:Disordered,
101102670	CD59 molecule (CD59 blood group)(CD59)	Related Genes	Ovis aries
GOTERM_BP_DIRECT	negative regulation of activation of membrane attack complex,
GOTERM_CC_DIRECT	plasma membrane, side of membrane,
GOTERM_MF_DIRECT	complement binding,
KEGG_PATHWAY	Complement and coagulation cascades, Hematopoietic cell lineage,
PUBMED_ID	30032202,
UP_KW_CELLULAR_COMPONENT	Membrane, Cell membrane,
UP_KW_PTM	Glycoprotein, GPI-anchor, Lipoprotein, Disulfide bond,
UP_SEQ_FEATURE	CARBOHYD:N-linked (GlcNAc...) asparagine, DOMAIN:UPAR/Ly6, UNSURE:Assigned by comparison with orthologs,
101103869	CDC28 protein kinase regulatory subunit 2(CKS2)	Related Genes	Ovis aries
GOTERM_BP_DIRECT	cell cycle, regulation of mitotic cell cycle, cell division,
GOTERM_CC_DIRECT	cyclin-dependent protein kinase holoenzyme complex, SCF ubiquitin ligase complex,
GOTERM_MF_DIRECT	cyclin-dependent protein serine/threonine kinase regulator activity, protein kinase binding, histone binding, ubiquitin binding, cyclin-dependent protein serine/threonine kinase activator activity,
KEGG_PATHWAY	Pathways in cancer, Small cell lung cancer,
PUBMED_ID	30032202,
UP_KW_BIOLOGICAL_PROCESS	Cell cycle,
101120078	DIRAS family GTPase 1(DIRAS1)	Related Genes	Ovis aries
GOTERM_BP_DIRECT	signal transduction,
GOTERM_CC_DIRECT	cytoplasm, plasma membrane, membrane,
GOTERM_MF_DIRECT	GTPase activity, GTP binding, GDP binding,
PUBMED_ID	22301074, 30032202,
UP_KW_CELLULAR_COMPONENT	Cytoplasm,
101109950	F-box protein 48(FBXO48)	Related Genes	Ovis aries
GOTERM_BP_DIRECT	protein ubiquitination, SCF-dependent proteasomal ubiquitin-dependent protein catabolic process,
GOTERM_CC_DIRECT	cytoplasm, SCF ubiquitin ligase complex,
GOTERM_MF_DIRECT	protein binding,
PUBMED_ID	22301074, 30032202,
UP_KW_BIOLOGICAL_PROCESS	Ubl conjugation pathway,
UP_KW_CELLULAR_COMPONENT	Cytoplasm,
UP_SEQ_FEATURE	COMPBIAS:Basic and acidic residues, DOMAIN:F-box, REGION:Disordered,
101117194	GCN1 activator of EIF2AK4(GCN1)	Related Genes	Ovis aries
GOTERM_BP_DIRECT	regulation of translation, cellular response to amino acid starvation, rescue of stalled ribosome, cellular response to leucine starvation,
GOTERM_CC_DIRECT	cytosol, polysome, cytosolic ribosome,
GOTERM_MF_DIRECT	protein kinase regulator activity, protein serine/threonine kinase activator activity, binding, bridging,
PUBMED_ID	30032202,
UP_SEQ_FEATURE	DOMAIN:TOG, REPEAT:HEAT,
101122437	KLF transcription factor 1(KLF1)	Related Genes	Ovis aries
GOTERM_BP_DIRECT	regulation of transcription from RNA polymerase II promoter,
GOTERM_MF_DIRECT	RNA polymerase II core promoter proximal region sequence-specific DNA binding, RNA polymerase II transcription factor activity, sequence-specific DNA binding,
PUBMED_ID	30032202,
UP_KW_LIGAND	Metal-binding, Zinc,
UP_SEQ_FEATURE	DOMAIN:C2H2-type, REGION:Disordered,
101104073	KLF transcription factor 10(KLF10)	Related Genes	Ovis aries
GOTERM_BP_DIRECT	regulation of transcription from RNA polymerase II promoter,
GOTERM_MF_DIRECT	RNA polymerase II core promoter proximal region sequence-specific DNA binding, RNA polymerase II transcription factor activity, sequence-specific DNA binding,
PUBMED_ID	30032202,
UP_KW_LIGAND	Metal-binding, Zinc,
UP_SEQ_FEATURE	COMPBIAS:Basic and acidic residues, DOMAIN:C2H2-type, REGION:Disordered,
101115489	RUNX family transcription factor 2(RUNX2)	Related Genes	Ovis aries
GOTERM_BP_DIRECT	regulation of transcription from RNA polymerase II promoter, hemopoiesis, neuron differentiation, regulation of cell differentiation,
GOTERM_CC_DIRECT	nucleus,
GOTERM_MF_DIRECT	RNA polymerase II core promoter proximal region sequence-specific DNA binding, RNA polymerase II transcription factor activity, sequence-specific DNA binding, ATP binding,
KEGG_PATHWAY	Parathyroid hormone synthesis, secretion and action, Transcriptional misregulation in cancer,
PUBMED_ID	22301074, 30032202,
101118219	Rho GTPase activating protein 1(ARHGAP1)	Related Genes	Ovis aries
GOTERM_BP_DIRECT	signal transduction, small GTPase mediated signal transduction, negative regulation of endocytic recycling,
GOTERM_CC_DIRECT	cytoplasm, membrane,
GOTERM_MF_DIRECT	GTPase activator activity,
PUBMED_ID	30032202,
UP_KW_CELLULAR_COMPONENT	Membrane,
UP_SEQ_FEATURE	COMPBIAS:Basic and acidic residues, DOMAIN:CRAL-TRIO, DOMAIN:Rho-GAP, REGION:Disordered, TRANSMEM:Helical,
101116381	X-linked inhibitor of apoptosis(XIAP)	Related Genes	Ovis aries
GOTERM_BP_DIRECT	regulation of cell cycle,
GOTERM_CC_DIRECT	nucleus, cytoplasm, spindle microtubule,
GOTERM_MF_DIRECT	metal ion binding,
KEGG_PATHWAY	Platinum drug resistance, NF-kappa B signaling pathway, Ubiquitin mediated proteolysis, Apoptosis, Apoptosis - multiple species, Necroptosis, Focal adhesion, NOD-like receptor signaling pathway, TNF signaling pathway, Toxoplasmosis, Human T-cell leukemia virus 1 infection, Pathways in cancer, Chemical carcinogenesis - receptor activation, Small cell lung cancer,
PUBMED_ID	30032202,
UP_KW_BIOLOGICAL_PROCESS	Ubl conjugation pathway,
UP_KW_CELLULAR_COMPONENT	Nucleus,
UP_KW_LIGAND	Metal-binding, Zinc,
UP_KW_MOLECULAR_FUNCTION	Transferase,
UP_KW_PTM	Ubl conjugation,
UP_SEQ_FEATURE	DOMAIN:RING-type,
101104601	acetyl-CoA acetyltransferase 1(ACAT1)	Related Genes	Ovis aries
GOTERM_BP_DIRECT	fatty acid beta-oxidation,
GOTERM_MF_DIRECT	acetyl-CoA C-acetyltransferase activity, transferase activity, transferring acyl groups other than amino-acyl groups,
KEGG_PATHWAY	Fatty acid degradation, Valine, leucine and isoleucine degradation, Lysine degradation, Tryptophan metabolism, Pyruvate metabolism, Glyoxylate and dicarboxylate metabolism, Butanoate metabolism, Terpenoid backbone biosynthesis, Metabolic pathways, Carbon metabolism, Fatty acid metabolism, Fat digestion and absorption,
PUBMED_ID	30032202,
UP_KW_BIOLOGICAL_PROCESS	Lipid metabolism,
UP_KW_CELLULAR_COMPONENT	Mitochondrion,
UP_KW_LIGAND	Metal-binding, Potassium,
UP_KW_MOLECULAR_FUNCTION	Acyltransferase, Transferase,
UP_SEQ_FEATURE	ACT_SITE:Acyl-thioester intermediate, ACT_SITE:Proton acceptor, DOMAIN:Thiolase C-terminal, DOMAIN:Thiolase N-terminal,
443186	acetyl-CoA carboxylase alpha(ACACA)	Related Genes	Ovis aries
GOTERM_BP_DIRECT	acetyl-CoA metabolic process, fatty acid biosynthetic process, protein homotetramerization, malonyl-CoA biosynthetic process,
GOTERM_CC_DIRECT	cytosol,
GOTERM_MF_DIRECT	acetyl-CoA carboxylase activity, ATP binding, metal ion binding,
KEGG_PATHWAY	Fatty acid biosynthesis, Pyruvate metabolism, Propanoate metabolism, Metabolic pathways, Fatty acid metabolism, AMPK signaling pathway, Insulin signaling pathway, Glucagon signaling pathway, Alcoholic liver disease,
PUBMED_ID	7890176, 9639557, 15607423, 22301074, 23488977, 30032202,
UP_KW_BIOLOGICAL_PROCESS	Fatty acid biosynthesis, Fatty acid metabolism, Lipid metabolism, Lipid biosynthesis,
UP_KW_CELLULAR_COMPONENT	Cytoplasm,
UP_KW_LIGAND	ATP-binding, Biotin, Magnesium, Manganese, Metal-binding, Nucleotide-binding,
UP_KW_MOLECULAR_FUNCTION	Allosteric enzyme, Ligase, Multifunctional enzyme,
UP_KW_PTM	Acetylation, Phosphoprotein,
UP_SEQ_FEATURE	DOMAIN:ATP-grasp, DOMAIN:Acetyl-coenzyme A carboxylase carboxyl transferase subunit beta, DOMAIN:Biotin carboxylation, DOMAIN:Biotinyl-binding, DOMAIN:CoA carboxyltransferase C-terminal, DOMAIN:CoA carboxyltransferase N-terminal, DOMAIN:Lipoyl-binding, REGION:Carboxyltransferase,
101107662	actin alpha 1, skeletal muscle(ACTA1)	Related Genes	Ovis aries
GOTERM_BP_DIRECT	positive regulation of gene expression, skeletal muscle thin filament assembly, skeletal muscle fiber development, mesenchyme migration,
GOTERM_CC_DIRECT	stress fiber, cytoplasm, striated muscle thin filament, actin filament, lamellipodium, filopodium, cell body,
KEGG_PATHWAY	Motor proteins,
PUBMED_ID	30032202,
UP_KW_MOLECULAR_FUNCTION	Muscle protein,
UP_KW_PTM	Acetylation,
101111737	actinin alpha 4(ACTN4)	Related Genes	Ovis aries
GOTERM_BP_DIRECT	actin cytoskeleton organization, muscle cell development,
GOTERM_CC_DIRECT	plasma membrane, Z disc, cell junction, cortical actin cytoskeleton, cell projection,
GOTERM_MF_DIRECT	actin binding, calcium ion binding, actin filament binding,
KEGG_PATHWAY	Focal adhesion, Adherens junction, Tight junction, Leukocyte transendothelial migration, Regulation of actin cytoskeleton, Amoebiasis, Viral carcinogenesis, Systemic lupus erythematosus,
PUBMED_ID	22301074, 30032202,
UP_KW_BIOLOGICAL_PROCESS	Transport,
UP_KW_LIGAND	Calcium, Metal-binding,
UP_KW_MOLECULAR_FUNCTION	Actin-binding,
UP_SEQ_FEATURE	DOMAIN:Calponin-homology (CH), DOMAIN:EF-hand,
101108120	adenylosuccinate lyase(ADSL)	Related Genes	Ovis aries
GOTERM_BP_DIRECT	'de novo' IMP biosynthetic process, 'de novo' AMP biosynthetic process,
GOTERM_CC_DIRECT	cytosol,
GOTERM_MF_DIRECT	N6-(1,2-dicarboxyethyl)AMP AMP-lyase (fumarate-forming) activity, lyase activity, (S)-2-(5-amino-1-(5-phospho-D-ribosyl)imidazole-4-carboxamido)succinate AMP-lyase (fumarate-forming) activity,
KEGG_PATHWAY	Purine metabolism, Alanine, aspartate and glutamate metabolism, Metabolic pathways, Nucleotide metabolism, Biosynthesis of cofactors,
PUBMED_ID	22301074, 30032202,
UP_KW_BIOLOGICAL_PROCESS	Purine biosynthesis,
UP_KW_MOLECULAR_FUNCTION	Lyase,
UP_SEQ_FEATURE	DOMAIN:Adenylosuccinate lyase C-terminal,
101103753	adrenomedullin(ADM)	Related Genes	Ovis aries
GOTERM_BP_DIRECT	regulation of systemic arterial blood pressure, adenylate cyclase-activating G-protein coupled receptor signaling pathway, positive regulation of heart rate, adrenomedullin receptor signaling pathway,
GOTERM_CC_DIRECT	extracellular region, extracellular space,
GOTERM_MF_DIRECT	hormone activity, adrenomedullin receptor binding,
KEGG_PATHWAY	Neuroactive ligand-receptor interaction, Vascular smooth muscle contraction,
PUBMED_ID	22301074, 30032202,
UP_KW_CELLULAR_COMPONENT	Secreted,
UP_KW_PTM	Disulfide bond,
UP_SEQ_FEATURE	REGION:Disordered,
443085	aldolase, fructose-bisphosphate A(ALDOA)	Related Genes	Ovis aries
GOTERM_BP_DIRECT	glycolytic process, fructose 1,6-bisphosphate metabolic process,
GOTERM_CC_DIRECT	cytosol,
GOTERM_MF_DIRECT	fructose-bisphosphate aldolase activity,
KEGG_PATHWAY	Glycolysis / Gluconeogenesis, Pentose phosphate pathway, Fructose and mannose metabolism, Metabolic pathways, Carbon metabolism, Biosynthesis of amino acids, HIF-1 signaling pathway,
PUBMED_ID	22301074, 23390760, 30032202,
UP_KW_BIOLOGICAL_PROCESS	Glycolysis,
UP_KW_LIGAND	Schiff base,
UP_KW_MOLECULAR_FUNCTION	Lyase,
101123535	alkaline ceramidase 2(ACER2)	Related Genes	Ovis aries
GOTERM_BP_DIRECT	ceramide metabolic process, sphingosine biosynthetic process,
GOTERM_CC_DIRECT	membrane,
GOTERM_MF_DIRECT	hydrolase activity, acting on carbon-nitrogen (but not peptide) bonds, in linear amides, ceramidase activity,
KEGG_PATHWAY	Sphingolipid metabolism, Metabolic pathways, Sphingolipid signaling pathway,
PUBMED_ID	22301074, 30032202,
UP_KW_BIOLOGICAL_PROCESS	Lipid metabolism,
UP_KW_CELLULAR_COMPONENT	Membrane,
UP_KW_MOLECULAR_FUNCTION	Hydrolase,
UP_SEQ_FEATURE	TRANSMEM:Helical,
101121569	ankyrin 1(ANK1)	Related Genes	Ovis aries
GOTERM_BP_DIRECT	signal transduction, localization,
GOTERM_CC_DIRECT	cytoskeleton, membrane,
GOTERM_MF_DIRECT	protein binding,
KEGG_PATHWAY	Proteoglycans in cancer,
PUBMED_ID	22301074,
UP_KW_CELLULAR_COMPONENT	Cytoskeleton, Cytoplasm,
UP_KW_PTM	Phosphoprotein,
UP_SEQ_FEATURE	COMPBIAS:Basic and acidic residues, COMPBIAS:Polar residues, DOMAIN:Death, DOMAIN:ZU5, REGION:Disordered, REPEAT:ANK,
101105441	ankyrin repeat domain 33B(ANKRD33B)	Related Genes	Ovis aries
GOTERM_MF_DIRECT	protein binding,
PUBMED_ID	22301074,
UP_SEQ_FEATURE	COMPBIAS:Basic and acidic residues, REGION:Disordered, REPEAT:ANK,
443467	aryl hydrocarbon receptor(AHR)	Related Genes	Ovis aries
GOTERM_BP_DIRECT	regulation of transcription from RNA polymerase II promoter, rhythmic process, cellular response to 2,3,7,8-tetrachlorodibenzodioxine,
GOTERM_CC_DIRECT	nucleus, cytoplasm, aryl hydrocarbon receptor complex,
GOTERM_MF_DIRECT	transcription regulatory region sequence-specific DNA binding, RNA polymerase II transcription factor activity, ligand-activated sequence-specific DNA binding, protein dimerization activity,
KEGG_PATHWAY	Th17 cell differentiation, Cushing syndrome, Chemical carcinogenesis - receptor activation, Chemical carcinogenesis - reactive oxygen species,
PUBMED_ID	22301074, 30032202,
UP_KW_BIOLOGICAL_PROCESS	Biological rhythms,
UP_KW_CELLULAR_COMPONENT	Cytoplasm,
UP_KW_MOLECULAR_FUNCTION	Activator, Repressor,
UP_KW_PTM	ADP-ribosylation,
UP_SEQ_FEATURE	DOMAIN:BHLH, DOMAIN:PAS, REGION:Disordered,
101121247	ataxin 7 like 3B(ATXN7L3B)	Related Genes	Ovis aries
GOTERM_BP_DIRECT	regulation of gene expression,
GOTERM_CC_DIRECT	cytoplasm,
PUBMED_ID	22508961, 30032202,
UP_SEQ_FEATURE	COMPBIAS:Polar residues, REGION:Disordered,
101123390	baculoviral IAP repeat containing 5(BIRC5)	Related Genes	Ovis aries
KEGG_PATHWAY	Platinum drug resistance, Apoptosis, Apoptosis - multiple species, Hippo signaling pathway, Hepatitis B, Pathways in cancer, Chemical carcinogenesis - receptor activation, Colorectal cancer,
PUBMED_ID	27663376,
UP_KW_BIOLOGICAL_PROCESS	Chromosome partition,
UP_KW_CELLULAR_COMPONENT	Centromere, Microtubule, Nucleus, Cytoplasm, Kinetochore,
UP_KW_MOLECULAR_FUNCTION	Protease inhibitor, Thiol protease inhibitor,
UP_KW_PTM	Phosphoprotein,
101112282	bone morphogenetic protein receptor type 1A(BMPR1A)	Related Genes	Ovis aries
GOTERM_BP_DIRECT	angiogenesis, osteoblast differentiation, in utero embryonic development, mesoderm formation, somitogenesis, Mullerian duct regression, positive regulation of mesenchymal cell proliferation, chondrocyte differentiation, outflow tract septum morphogenesis, mitral valve morphogenesis, tricuspid valve morphogenesis, cardiac right ventricle morphogenesis, ventricular trabecula myocardium morphogenesi…
GOTERM_CC_DIRECT	plasma membrane, caveola, external side of plasma membrane, membrane, receptor complex,
GOTERM_MF_DIRECT	transmembrane receptor protein serine/threonine kinase activity, transforming growth factor beta receptor activity, type I, ATP binding, BMP binding, protein homodimerization activity, SMAD binding, BMP receptor activity,
KEGG_PATHWAY	Cytokine-cytokine receptor interaction, TGF-beta signaling pathway, Hippo signaling pathway, Signaling pathways regulating pluripotency of stem cells, Fluid shear stress and atherosclerosis,
PUBMED_ID	22301074, 30032202,
UP_KW_CELLULAR_COMPONENT	Membrane,
UP_KW_LIGAND	Manganese,
UP_KW_MOLECULAR_FUNCTION	Kinase, Receptor, Serine/threonine-protein kinase, Transferase,
UP_SEQ_FEATURE	DOMAIN:GS, DOMAIN:Protein kinase, TRANSMEM:Helical,
101107584	carbamoyl-phosphate synthase 1(CPS1)	Related Genes	Ovis aries
GOTERM_BP_DIRECT	'de novo' pyrimidine nucleobase biosynthetic process, arginine biosynthetic process, glutamine metabolic process,
GOTERM_CC_DIRECT	cytoplasm, carbamoyl-phosphate synthase complex,
GOTERM_MF_DIRECT	carbamoyl-phosphate synthase (glutamine-hydrolyzing) activity, ATP binding, metal ion binding,
KEGG_PATHWAY	Arginine biosynthesis, Alanine, aspartate and glutamate metabolism, Nitrogen metabolism, Metabolic pathways, Carbon metabolism, Biosynthesis of amino acids,
PUBMED_ID	22301074, 30032202,
UP_KW_MOLECULAR_FUNCTION	Ligase,
UP_SEQ_FEATURE	DOMAIN:ATP-grasp, DOMAIN:MGS-like,
101110750	centromere protein A(CENPA)	Related Genes	Ovis aries
GOTERM_CC_DIRECT	nucleosome,
GOTERM_MF_DIRECT	DNA binding, structural constituent of chromatin, protein heterodimerization activity,
PUBMED_ID	22301074, 30032202,
UP_SEQ_FEATURE	COMPBIAS:Pro residues, DOMAIN:Histone H2A/H2B/H3, REGION:Disordered,
101109163	citrate synthase(CS)	Related Genes	Ovis aries
GOTERM_BP_DIRECT	carbohydrate metabolic process, tricarboxylic acid cycle, citrate metabolic process,
GOTERM_CC_DIRECT	mitochondrial matrix,
GOTERM_MF_DIRECT	citrate (Si)-synthase activity,
KEGG_PATHWAY	Citrate cycle (TCA cycle), Glyoxylate and dicarboxylate metabolism, Metabolic pathways, Carbon metabolism, 2-Oxocarboxylic acid metabolism, Biosynthesis of amino acids,
PUBMED_ID	22301074, 30032202,
UP_KW_BIOLOGICAL_PROCESS	Tricarboxylic acid cycle,
UP_KW_MOLECULAR_FUNCTION	Transferase,
101114513	cleavage and polyadenylation specific factor 6(CPSF6)	Related Genes	Ovis aries
GOTERM_BP_DIRECT	mRNA processing,
GOTERM_CC_DIRECT	nucleus, mRNA cleavage and polyadenylation specificity factor complex,
GOTERM_MF_DIRECT	RNA binding, mRNA binding,
KEGG_PATHWAY	mRNA surveillance pathway, Viral life cycle - HIV-1,
PUBMED_ID	30032202,
UP_KW_CELLULAR_COMPONENT	Nucleus,
UP_KW_MOLECULAR_FUNCTION	RNA-binding,
UP_SEQ_FEATURE	COMPBIAS:Basic and acidic residues, COMPBIAS:Pro residues, DOMAIN:RRM, REGION:Disordered,
101102114	coiled-coil domain containing 30(CCDC30)	Related Genes	Ovis aries
UP_SEQ_FEATURE	COMPBIAS:Basic and acidic residues, COMPBIAS:Polar residues, REGION:Disordered,
101112005	coiled-coil domain containing 88C(CCDC88C)	Related Genes	Ovis aries
GOTERM_BP_DIRECT	cytoskeleton-dependent intracellular transport, cytoplasmic microtubule organization,
GOTERM_CC_DIRECT	cytoplasm, centrosome,
GOTERM_MF_DIRECT	microtubule binding, dynein light intermediate chain binding,
KEGG_PATHWAY	Wnt signaling pathway,
PUBMED_ID	22301074, 30032202,
UP_KW_CELLULAR_COMPONENT	Cytoplasm,
UP_SEQ_FEATURE	COMPBIAS:Basic and acidic residues, COMPBIAS:Polar residues, DOMAIN:Calponin-homology (CH), DOMAIN:HOOK N-terminal, REGION:Disordered,
101114326	coronin 1A(CORO1A)	Related Genes	Ovis aries
GOTERM_BP_DIRECT	actin filament organization, cell migration,
GOTERM_CC_DIRECT	cytoskeleton, cell cortex, phagocytic vesicle membrane,
GOTERM_MF_DIRECT	actin filament binding,
KEGG_PATHWAY	Phagosome, Tuberculosis,
PUBMED_ID	30032202,
UP_KW_CELLULAR_COMPONENT	Cytoskeleton, Cytoplasm,
UP_KW_PTM	Phosphoprotein, Ubl conjugation,
UP_SEQ_FEATURE	COMPBIAS:Polar residues, DOMAIN:DUF1899, REGION:Disordered, REPEAT:WD,
101112277	cytosolic arginine sensor for mTORC1 subunit 2(CASTOR2)	Related Genes	Ovis aries
GOTERM_BP_DIRECT	cellular response to L-arginine, negative regulation of TORC1 signaling,
GOTERM_CC_DIRECT	cytosol,
KEGG_PATHWAY	mTOR signaling pathway,
PUBMED_ID	30032202,
UP_SEQ_FEATURE	DOMAIN:CASTOR ACT, DOMAIN:CASTOR1 N-terminal,
101113985	death associated protein kinase 1(DAPK1)	Related Genes	Ovis aries
GOTERM_BP_DIRECT	MyD88-dependent toll-like receptor signaling pathway, protein phosphorylation, nitrogen compound metabolic process, signal transduction, response to organic substance, phosphorylation, intracellular signal transduction, positive regulation of apoptotic process, positive regulation of I-kappaB kinase/NF-kappaB signaling, macromolecule metabolic process, primary metabolic process, innate immune res…
GOTERM_CC_DIRECT	nucleus, cytoplasm,
GOTERM_MF_DIRECT	protein serine/threonine kinase activity, ATP binding, GTP binding, TIR domain binding,
KEGG_PATHWAY	Autophagy - animal, Pathways in cancer, Bladder cancer,
PUBMED_ID	22301074, 30032202,
UP_KW_LIGAND	GTP-binding, Nucleotide-binding,
UP_KW_MOLECULAR_FUNCTION	Kinase, Serine/threonine-protein kinase, Transferase,
UP_SEQ_FEATURE	DOMAIN:Death, DOMAIN:Protein kinase, DOMAIN:Roc, REPEAT:ANK,
101114286	dynein axonemal heavy chain 9(DNAH9)	Related Genes	Ovis aries
GOTERM_BP_DIRECT	microtubule-based movement,
GOTERM_CC_DIRECT	microtubule, axoneme, dynein complex, motile cilium,
GOTERM_MF_DIRECT	ATP binding, ATP-dependent microtubule motor activity, minus-end-directed, ATPase activity, dynein intermediate chain binding, dynein light intermediate chain binding,
KEGG_PATHWAY	Motor proteins, Amyotrophic lateral sclerosis, Huntington disease, Pathways of neurodegeneration - multiple diseases,
PUBMED_ID	22301074, 30032202,
UP_KW_CELLULAR_COMPONENT	Cytoskeleton, Dynein, Microtubule, Cytoplasm, Cell projection, Cilium,
UP_KW_LIGAND	ATP-binding, Nucleotide-binding,
UP_KW_MOLECULAR_FUNCTION	Motor protein,
UP_SEQ_FEATURE	DOMAIN:AAA+ ATPase, REGION:Disordered,
101114180	dynein cytoplasmic 2 light intermediate chain 1(DYNC2LI1)	Related Genes	Ovis aries
GOTERM_BP_DIRECT	intraciliary retrograde transport, intraciliary transport involved in cilium assembly,
GOTERM_CC_DIRECT	cytoplasm, centrosome, cytoplasmic dynein complex, microtubule, cilium, axoneme, ciliary basal body,
GOTERM_MF_DIRECT	dynein heavy chain binding,
KEGG_PATHWAY	Motor proteins, Vasopressin-regulated water reabsorption, Salmonella infection,
PUBMED_ID	30032202,
UP_KW_CELLULAR_COMPONENT	Cytoskeleton, Dynein, Microtubule, Cytoplasm,
UP_KW_MOLECULAR_FUNCTION	Motor protein,
101108396	family with sequence similarity 229 member B(FAM229B)	Related Genes	Ovis aries
UP_SEQ_FEATURE	COMPBIAS:Polar residues, REGION:Disordered,
106991420	family with sequence similarity 83 member G(FAM83G)	Related Genes	Ovis aries
GOTERM_BP_DIRECT	BMP signaling pathway,
GOTERM_CC_DIRECT	nucleus, cytosol,
PUBMED_ID	30032202,
UP_SEQ_FEATURE	COMPBIAS:Acidic residues, COMPBIAS:Polar residues, DOMAIN:FAM83 N-terminal, REGION:Disordered,
101102186	forkhead box C1(FOXC1)	Related Genes	Ovis aries
GOTERM_BP_DIRECT	negative regulation of transcription from RNA polymerase II promoter, ovarian follicle development, ureteric bud development, in utero embryonic development, somitogenesis, lymph vessel development, endochondral ossification, blood vessel remodeling, apoptotic process involved in outflow tract morphogenesis, regulation of transcription from RNA polymerase II promoter, Notch signaling pathway, ger…
GOTERM_CC_DIRECT	heterochromatin, nucleus, nucleoplasm, cytosol,
GOTERM_MF_DIRECT	RNA polymerase II core promoter proximal region sequence-specific DNA binding, RNA polymerase II transcription factor activity, sequence-specific DNA binding, transcriptional activator activity, RNA polymerase II transcription regulatory region sequence-specific binding, transcription factor activity, sequence-specific DNA binding, DNA binding, bending, sequence-specific DNA binding, RNA polymera…
PUBMED_ID	30032202,
UP_KW_CELLULAR_COMPONENT	Nucleus,
UP_SEQ_FEATURE	COMPBIAS:Basic and acidic residues, COMPBIAS:Polar residues, DNA_BIND:Fork-head, DOMAIN:Fork-head, REGION:Disordered,
101108496	general transcription factor IIH subunit 5(GTF2H5)	Related Genes	Ovis aries
GOTERM_BP_DIRECT	nucleotide-excision repair, nucleotide-excision repair, preincision complex assembly, transcription from RNA polymerase II promoter, transcription initiation from RNA polymerase II promoter,
GOTERM_CC_DIRECT	core TFIIH complex, holo TFIIH complex,
KEGG_PATHWAY	Basal transcription factors, Nucleotide excision repair,
PUBMED_ID	22301074, 30032202,
UP_KW_BIOLOGICAL_PROCESS	DNA damage, DNA repair,
UP_KW_CELLULAR_COMPONENT	Nucleus,
101116602	glutathione peroxidase 8 (putative)(GPX8)	Related Genes	Ovis aries
GOTERM_BP_DIRECT	response to oxidative stress,
GOTERM_MF_DIRECT	glutathione peroxidase activity,
KEGG_PATHWAY	Glutathione metabolism, Metabolic pathways, Thyroid hormone synthesis, Amyotrophic lateral sclerosis, Huntington disease, Pathways of neurodegeneration - multiple diseases,
PUBMED_ID	22301074, 30032202,
UP_KW_CELLULAR_COMPONENT	Membrane,
UP_KW_MOLECULAR_FUNCTION	Peroxidase,
780486	jagged canonical Notch ligand 1(JAG1)	Related Genes	Ovis aries
GOTERM_BP_DIRECT	negative regulation of cell-matrix adhesion, blood vessel remodeling, morphogenesis of an epithelial sheet, inhibition of neuroepithelial cell differentiation, T cell mediated immunity, pulmonary valve morphogenesis, cardiac right ventricle morphogenesis, cell communication, Notch signaling pathway, multicellular organism development, negative regulation of cell-cell adhesion, negative regulation…
GOTERM_CC_DIRECT	adherens junction, membrane, apical plasma membrane,
GOTERM_MF_DIRECT	Notch binding, calcium ion binding, phospholipid binding, binding, bridging,
KEGG_PATHWAY	Endocrine resistance, Notch signaling pathway, Apelin signaling pathway, Th1 and Th2 cell differentiation, TNF signaling pathway, Human papillomavirus infection, Pathways in cancer, Chemical carcinogenesis - receptor activation, Breast cancer,
PUBMED_ID	16573533, 22301074, 30032202,
UP_KW_CELLULAR_COMPONENT	Membrane,
UP_KW_PTM	Glycoprotein,
UP_SEQ_FEATURE	COMPBIAS:Basic and acidic residues, COMPBIAS:Polar residues, DOMAIN:DSL, DOMAIN:EGF-like, REGION:Disordered, TRANSMEM:Helical,
101105088	leucine rich repeat containing 3C(LRRC3C)	Related Genes	Ovis aries
GOTERM_MF_DIRECT	protein binding,
PUBMED_ID	22301074,
101113934	midnolin(MIDN)	Related Genes	Ovis aries
GOTERM_CC_DIRECT	nucleus,
GOTERM_MF_DIRECT	protein binding,
PUBMED_ID	22301074, 30032202,
UP_KW_CELLULAR_COMPONENT	Nucleus,
UP_SEQ_FEATURE	COMPBIAS:Polar residues, REGION:Disordered,
101119376	nuclear envelope integral membrane protein 2(NEMP2)	Related Genes	Ovis aries
GOTERM_CC_DIRECT	nuclear envelope, nuclear inner membrane,
PUBMED_ID	30032202,
UP_KW_CELLULAR_COMPONENT	Membrane,
UP_SEQ_FEATURE	TRANSMEM:Helical,
101107846	nucleolin(NCL)	Related Genes	Ovis aries
GOTERM_CC_DIRECT	nucleus, nucleolus, cytoplasm, ribonucleoprotein complex,
GOTERM_MF_DIRECT	DNA binding, RNA binding, mRNA binding,
PUBMED_ID	30032202,
UP_KW_CELLULAR_COMPONENT	Nucleus,
UP_KW_MOLECULAR_FUNCTION	DNA-binding,
UP_KW_PTM	Methylation, Phosphoprotein,
UP_SEQ_FEATURE	COMPBIAS:Acidic residues, COMPBIAS:Basic and acidic residues, DOMAIN:RRM, REGION:Disordered,
101102632	odd-skipped related transcription factor 1(OSR1)	Related Genes	Ovis aries
GOTERM_BP_DIRECT	urogenital system development, regulation of transcription from RNA polymerase II promoter, embryo development,
GOTERM_CC_DIRECT	nucleus,
GOTERM_MF_DIRECT	RNA polymerase II regulatory region sequence-specific DNA binding, RNA polymerase II transcription factor activity, sequence-specific DNA binding,
PUBMED_ID	30032202,
UP_KW_CELLULAR_COMPONENT	Nucleus,
UP_KW_LIGAND	Metal-binding, Zinc,
UP_SEQ_FEATURE	DOMAIN:C2H2-type, REGION:Disordered,
100125354	perilipin 2(PLIN2)	Related Genes	Ovis aries
GOTERM_BP_DIRECT	positive regulation of sequestering of triglyceride, lipid storage,
GOTERM_CC_DIRECT	lipid particle, cytosol,
KEGG_PATHWAY	PPAR signaling pathway,
PUBMED_ID	30032202,
UP_SEQ_FEATURE	REGION:Disordered,
101106106	phosphoglucomutase 2 like 1(PGM2L1)	Related Genes	Ovis aries
GOTERM_BP_DIRECT	carbohydrate metabolic process,
GOTERM_MF_DIRECT	intramolecular transferase activity, phosphotransferases, metal ion binding, glucose-1,6-bisphosphate synthase activity,
KEGG_PATHWAY	Starch and sucrose metabolism, Metabolic pathways,
PUBMED_ID	22301074, 30032202,
UP_SEQ_FEATURE	DOMAIN:Alpha-D-phosphohexomutase alpha/beta/alpha,
100135697	poly(ADP-ribose) polymerase 1(PARP1)	Related Genes	Ovis aries
GOTERM_BP_DIRECT	DNA repair, innate immune response, regulation of DNA metabolic process,
GOTERM_CC_DIRECT	nucleus, chromosome,
GOTERM_MF_DIRECT	DNA binding, NAD+ ADP-ribosyltransferase activity, zinc ion binding, nucleotidyltransferase activity, NAD binding,
KEGG_PATHWAY	Base excision repair, NF-kappa B signaling pathway, Apoptosis, Necroptosis, Diabetic cardiomyopathy,
PUBMED_ID	22301074,
UP_KW_BIOLOGICAL_PROCESS	DNA damage, DNA repair, Immunity,
UP_KW_CELLULAR_COMPONENT	Chromosome, Nucleus,
UP_KW_LIGAND	NAD, Zinc,
UP_KW_MOLECULAR_FUNCTION	Allosteric enzyme, DNA-binding, Nucleotidyltransferase, Transferase,
UP_KW_PTM	ADP-ribosylation,
UP_SEQ_FEATURE	COMPBIAS:Basic and acidic residues, COMPBIAS:Pro residues, DOMAIN:BRCT, DOMAIN:PARP alpha-helical, DOMAIN:PARP catalytic, DOMAIN:PARP-type, DOMAIN:WGR, REGION:Disordered,
100302078	ras homolog family member A(RHOA)	Related Genes	Ovis aries
GOTERM_BP_DIRECT	small GTPase mediated signal transduction, cell migration, stress fiber assembly, wound healing, spreading of cells, skeletal muscle satellite cell migration,
GOTERM_CC_DIRECT	cleavage furrow, dendritic spine,
GOTERM_MF_DIRECT	GTPase activity, GTP binding,
KEGG_PATHWAY	Ras signaling pathway, Rap1 signaling pathway, cGMP-PKG signaling pathway, cAMP signaling pathway, Chemokine signaling pathway, Sphingolipid signaling pathway, Phospholipase D signaling pathway, Endocytosis, mTOR signaling pathway, Vascular smooth muscle contraction, Wnt signaling pathway, TGF-beta signaling pathway, Axon guidance, Focal adhesion, Adherens junction, Tight junction, Platelet activ…
PUBMED_ID	22301074, 26911462, 30032202,
UP_KW_CELLULAR_COMPONENT	Membrane, Cell membrane,
UP_KW_LIGAND	GTP-binding, Nucleotide-binding,
UP_KW_PTM	Lipoprotein,
100158235	ras homolog family member B(RHOB)	Related Genes	Ovis aries
GOTERM_BP_DIRECT	small GTPase mediated signal transduction,
GOTERM_MF_DIRECT	GTPase activity, GTP binding,
KEGG_PATHWAY	Salmonella infection,
PUBMED_ID	22301074, 22508961, 30032202,
UP_KW_CELLULAR_COMPONENT	Membrane, Cell membrane,
UP_KW_LIGAND	GTP-binding, Nucleotide-binding,
UP_KW_PTM	Lipoprotein, Methylation, Prenylation,
101117789	small EDRK-rich factor 1B(SERF1B)	Related Genes	Ovis aries
UP_SEQ_FEATURE	COMPBIAS:Basic and acidic residues, DOMAIN:Small EDRK-rich factor-like N-terminal, REGION:Disordered,
101107733	small integral membrane protein 15(SMIM15)	Related Genes	Ovis aries
GOTERM_CC_DIRECT	membrane,
UP_KW_CELLULAR_COMPONENT	Membrane,
UP_SEQ_FEATURE	REGION:Disordered, TRANSMEM:Helical,
101113342	solute carrier family 46 member 3(SLC46A3)	Related Genes	Ovis aries
GOTERM_BP_DIRECT	vacuolar transmembrane transport, cellular response to 2,3,7,8-tetrachlorodibenzodioxine,
GOTERM_CC_DIRECT	lysosomal membrane,
GOTERM_MF_DIRECT	copper ion transmembrane transporter activity, transmembrane transporter activity,
PUBMED_ID	22301074, 30032202,
UP_KW_CELLULAR_COMPONENT	Membrane,
443122	steroidogenic acute regulatory protein(STAR)	Related Genes	Ovis aries
GOTERM_BP_DIRECT	steroid biosynthetic process, cholesterol metabolic process, intracellular cholesterol transport, regulation of steroid biosynthetic process,
GOTERM_CC_DIRECT	mitochondrion, mitochondrial intermembrane space,
GOTERM_MF_DIRECT	cholesterol binding,
KEGG_PATHWAY	Ovarian steroidogenesis, Aldosterone synthesis and secretion, Cortisol synthesis and secretion, Cushing syndrome, Cholesterol metabolism,
PUBMED_ID	7588291, 11145616, 15193873, 15979353, 16478774, 21325046, 22301074, 30032202,
UP_KW_BIOLOGICAL_PROCESS	Lipid transport, Steroidogenesis, Transport,
UP_KW_CELLULAR_COMPONENT	Mitochondrion,
UP_KW_LIGAND	Lipid-binding,
UP_KW_PTM	Phosphoprotein,
UP_SEQ_FEATURE	DOMAIN:START, TRANSIT:Mitochondrion,
443033	surfactant protein A1(SFTPA1)	Related Genes	Ovis aries
GOTERM_BP_DIRECT	respiratory gaseous exchange,
GOTERM_CC_DIRECT	extracellular region, collagen trimer, extracellular space, multivesicular body, rough endoplasmic reticulum,
GOTERM_MF_DIRECT	carbohydrate binding, metal ion binding,
KEGG_PATHWAY	Phagosome, Pertussis,
PUBMED_ID	10749754, 17889311, 19081577, 20097737, 30032202,
UP_KW_BIOLOGICAL_PROCESS	Gaseous exchange,
UP_KW_CELLULAR_COMPONENT	Extracellular matrix, Surface film, Secreted,
UP_KW_LIGAND	Calcium, Lectin, Metal-binding,
UP_KW_PTM	Glycoprotein, Disulfide bond,
UP_SEQ_FEATURE	CARBOHYD:N-linked (GlcNAc...) asparagine, DISULFID:Interchain, DOMAIN:C-type lectin, DOMAIN:Collagen-like, REGION:Disordered,
114109520	tight junction associated protein 1(TJAP1)	Related Genes	Ovis aries
GOTERM_BP_DIRECT	Golgi organization,
GOTERM_CC_DIRECT	trans-Golgi network, membrane,
KEGG_PATHWAY	Tight junction,
PUBMED_ID	30032202,
UP_KW_CELLULAR_COMPONENT	Membrane,
UP_KW_PTM	Phosphoprotein,
UP_SEQ_FEATURE	COMPBIAS:Basic and acidic residues, COMPBIAS:Pro residues, DOMAIN:Tight junction-associated protein 1, REGION:Disordered,
101102841	transmembrane protein 119(TMEM119)	Related Genes	Ovis aries
GOTERM_BP_DIRECT	ossification, positive regulation of bone mineralization, positive regulation of osteoblast proliferation, positive regulation of osteoblast differentiation,
GOTERM_CC_DIRECT	plasma membrane, membrane,
PUBMED_ID	22301074, 30032202,
UP_KW_CELLULAR_COMPONENT	Membrane,
UP_SEQ_FEATURE	COMPBIAS:Basic and acidic residues, COMPBIAS:Polar residues, COMPBIAS:Pro residues, REGION:Disordered, TRANSMEM:Helical,
101104411	transmembrane protein 199(TMEM199)	Related Genes	Ovis aries
GOTERM_BP_DIRECT	vacuolar proton-transporting V-type ATPase complex assembly,
GOTERM_CC_DIRECT	endoplasmic reticulum membrane, endomembrane system,
PUBMED_ID	22301074, 30032202,
UP_KW_CELLULAR_COMPONENT	Endoplasmic reticulum, Membrane,
UP_SEQ_FEATURE	TRANSMEM:Helical,
101107450	transmembrane protein 242(TMEM242)	Related Genes	Ovis aries
GOTERM_CC_DIRECT	mitochondrial inner membrane,
UP_KW_CELLULAR_COMPONENT	Membrane, Mitochondrion,
UP_SEQ_FEATURE	TRANSMEM:Helical,
101109367	tumor protein p53 inducible nuclear protein 1(TP53INP1)	Related Genes	Ovis aries
GOTERM_BP_DIRECT	autophagosome assembly, response to heat, positive regulation of autophagy, positive regulation of gene expression, negative regulation of gene expression, negative regulation of cell migration, cellular response to UV, positive regulation of apoptotic process, positive regulation of transcription, DNA-templated, autophagic cell death, negative regulation of fibroblast proliferation, cellular res…
GOTERM_CC_DIRECT	nucleus, autophagosome, cytosol, PML body,
GOTERM_MF_DIRECT	antioxidant activity,
PUBMED_ID	30032202,
101111357	zinc finger and BTB domain containing 34(ZBTB34)	Related Genes	Ovis aries
GOTERM_BP_DIRECT	regulation of transcription from RNA polymerase II promoter,
GOTERM_MF_DIRECT	RNA polymerase II core promoter proximal region sequence-specific DNA binding, RNA polymerase II transcription factor activity, sequence-specific DNA binding, protein binding,
PUBMED_ID	22301074, 30032202,
UP_KW_LIGAND	Metal-binding, Zinc,
UP_SEQ_FEATURE	COMPBIAS:Polar residues, DOMAIN:BTB, DOMAIN:C2H2-type, REGION:Disordered,
101113392	zinc finger and BTB domain containing 8B(ZBTB8B)	Related Genes	Ovis aries
GOTERM_BP_DIRECT	regulation of transcription from RNA polymerase II promoter,
GOTERM_CC_DIRECT	membrane,
GOTERM_MF_DIRECT	RNA polymerase II core promoter proximal region sequence-specific DNA binding, RNA polymerase II transcription factor activity, sequence-specific DNA binding, protein binding,
PUBMED_ID	22301074, 30032202,
UP_KW_CELLULAR_COMPONENT	Membrane,
UP_KW_LIGAND	Metal-binding, Zinc,
UP_SEQ_FEATURE	COMPBIAS:Basic and acidic residues, DOMAIN:BTB, DOMAIN:C2H2-type, REGION:Disordered, TRANSMEM:Helical,
101112576	zinc finger protein 704(ZNF704)	Related Genes	Ovis aries
GOTERM_BP_DIRECT	regulation of transcription from RNA polymerase II promoter,
GOTERM_CC_DIRECT	nucleus,
GOTERM_MF_DIRECT	RNA polymerase II core promoter proximal region sequence-specific DNA binding, transcription factor activity, sequence-specific DNA binding,
PUBMED_ID	30032202,
UP_KW_LIGAND	Metal-binding, Zinc,
UP_SEQ_FEATURE	COMPBIAS:Polar residues, DOMAIN:C2H2-type, REGION:Disordered,
